# Supplementary material for: Inference of person-to-person transmission of COVID-19 reveals hidden super-spreading events during the early outbreak phase
Source: Nat Commun. 2020 Oct 6;11:5006. doi: 10.1038/s41467-020-18836-4 (PMC7538999; doi:10.1038/s41467-020-18836-4)
Supplement: Supplementary file 4 — Supplementary Data 1 [file 41467_2020_18836_MOESM4_ESM.xlsx]

## Sheet: Sheet1
ID_1	ID_2	Probability
EPI_ISL_408486	EPI_ISL_421252	0.99775
EPI_ISL_421236	EPI_ISL_421235	0.997125
EPI_ISL_412898	EPI_ISL_402127	0.983752
EPI_ISL_421262	EPI_ISL_421261	0.979003
EPI_ISL_416370	EPI_ISL_416379	0.935883
EPI_ISL_403937	EPI_ISL_403936	0.856893
EPI_ISL_406593	EPI_ISL_406030	0.846769
EPI_ISL_406030	EPI_ISL_406801	0.805399
EPI_ISL_403932	EPI_ISL_406030	0.760655
EPI_ISL_413855	EPI_ISL_413862	0.751156
EPI_ISL_403933	EPI_ISL_406030	0.725784
EPI_ISL_403935	EPI_ISL_406030	0.720035
EPI_ISL_416316	EPI_ISL_416317	0.653668
EPI_ISL_406531	EPI_ISL_403936	0.644169
EPI_ISL_411060	EPI_ISL_408478	0.636545
EPI_ISL_411952	EPI_ISL_403936	0.573428
EPI_ISL_413521	EPI_ISL_413519	0.547682
EPI_ISL_421260	EPI_ISL_412981	0.547432
EPI_ISL_414940	EPI_ISL_414938	0.440195
EPI_ISL_421243	EPI_ISL_408480	0.424947
EPI_ISL_421261	EPI_ISL_421260	0.416448
EPI_ISL_416321	EPI_ISL_403936	0.375828
EPI_ISL_421262	EPI_ISL_421260	0.374703
EPI_ISL_402132	EPI_ISL_403930	0.361205
EPI_ISL_413518	EPI_ISL_413521	0.356205
EPI_ISL_406535	EPI_ISL_406536	0.355581
EPI_ISL_403929	EPI_ISL_402125	0.349581
EPI_ISL_402129	EPI_ISL_412899	0.345082
EPI_ISL_421251	EPI_ISL_421250	0.330959
EPI_ISL_418991	EPI_ISL_416474	0.329834
EPI_ISL_413518	EPI_ISL_413519	0.31896
EPI_ISL_413862	EPI_ISL_411060	0.313336
EPI_ISL_413853	EPI_ISL_416317	0.312711
EPI_ISL_408478	EPI_ISL_416473	0.300837
EPI_ISL_403935	EPI_ISL_403933	0.300337
EPI_ISL_421241	EPI_ISL_413860	0.293838
EPI_ISL_413520	EPI_ISL_413521	0.289589
EPI_ISL_416332	EPI_ISL_412981	0.28334
EPI_ISL_411060	EPI_ISL_416473	0.27834
EPI_ISL_414936	EPI_ISL_414937	0.276465
EPI_ISL_414938	EPI_ISL_414936	0.265467
EPI_ISL_413520	EPI_ISL_413519	0.257968
EPI_ISL_416331	EPI_ISL_412981	0.255468
EPI_ISL_413518	EPI_ISL_413520	0.254843
EPI_ISL_416316	EPI_ISL_413853	0.251844
EPI_ISL_406533	EPI_ISL_416387	0.249719
EPI_ISL_403928	EPI_ISL_402128	0.239595
EPI_ISL_416397	EPI_ISL_416401	0.235221
EPI_ISL_416390	EPI_ISL_416047	0.232846
EPI_ISL_416403	EPI_ISL_416317	0.232471
EPI_ISL_406535	EPI_ISL_411066	0.216473
EPI_ISL_416341	EPI_ISL_416381	0.216473
EPI_ISL_413857	EPI_ISL_416348	0.210349
EPI_ISL_414940	EPI_ISL_414936	0.206974
EPI_ISL_421249	EPI_ISL_421244	0.205474
EPI_ISL_406535	EPI_ISL_416398	0.20285
EPI_ISL_416403	EPI_ISL_413853	0.195851
EPI_ISL_406536	EPI_ISL_411066	0.193476
EPI_ISL_402129	EPI_ISL_402124	0.192101
EPI_ISL_416393	EPI_ISL_416380	0.188476
EPI_ISL_412899	EPI_ISL_402124	0.186477
EPI_ISL_416361	EPI_ISL_406533	0.15723
EPI_ISL_403935	EPI_ISL_403932	0.151606
EPI_ISL_406531	EPI_ISL_403937	0.146857
EPI_ISL_414941	EPI_ISL_414938	0.144732
EPI_ISL_416316	EPI_ISL_416403	0.142482
EPI_ISL_403933	EPI_ISL_403932	0.140732
EPI_ISL_421238	EPI_ISL_416319	0.139358
EPI_ISL_414938	EPI_ISL_414937	0.134108
EPI_ISL_416318	EPI_ISL_406593	0.132983
EPI_ISL_416319	EPI_ISL_406593	0.124734
EPI_ISL_414941	EPI_ISL_414940	0.123985
EPI_ISL_421257	EPI_ISL_403936	0.116735
EPI_ISL_402130	EPI_ISL_402127	0.115986
EPI_ISL_411952	EPI_ISL_403937	0.113486
EPI_ISL_403930	EPI_ISL_402121	0.106987
EPI_ISL_406593	EPI_ISL_403933	0.102987
EPI_ISL_402130	EPI_ISL_412898	0.102987
EPI_ISL_406593	EPI_ISL_403935	0.102237
EPI_ISL_414940	EPI_ISL_414937	0.0997375
EPI_ISL_402132	EPI_ISL_402121	0.0982377
EPI_ISL_416363	EPI_ISL_406533	0.0939883
EPI_ISL_414941	EPI_ISL_414936	0.0934883
EPI_ISL_416324	EPI_ISL_411066	0.0912386
EPI_ISL_406593	EPI_ISL_403932	0.0909886
EPI_ISL_421238	EPI_ISL_406593	0.0903637
EPI_ISL_411950	EPI_ISL_416340	0.0901137
EPI_ISL_416353	EPI_ISL_416380	0.0752406
EPI_ISL_408484	EPI_ISL_406801	0.0737408
EPI_ISL_402129	EPI_ISL_403929	0.0731159
EPI_ISL_416338	EPI_ISL_416381	0.0683665
EPI_ISL_416321	EPI_ISL_406531	0.0682415
EPI_ISL_416321	EPI_ISL_403937	0.0677415
EPI_ISL_416353	EPI_ISL_416393	0.0669916
EPI_ISL_416365	EPI_ISL_416358	0.0664917
EPI_ISL_412967	EPI_ISL_406536	0.0609924
EPI_ISL_421261	EPI_ISL_412981	0.0608674
EPI_ISL_402124	EPI_ISL_403929	0.0566179
EPI_ISL_416384	EPI_ISL_416353	0.056243
EPI_ISL_421262	EPI_ISL_412981	0.055743
EPI_ISL_416338	EPI_ISL_416341	0.0546182
EPI_ISL_412967	EPI_ISL_406535	0.0538683
EPI_ISL_412899	EPI_ISL_403929	0.0536183
EPI_ISL_402119	EPI_ISL_406800	0.0534933
EPI_ISL_406536	EPI_ISL_416324	0.0511186
EPI_ISL_402129	EPI_ISL_402125	0.0508686
EPI_ISL_412967	EPI_ISL_411066	0.0498688
EPI_ISL_402119	EPI_ISL_406716	0.0496188
EPI_ISL_406535	EPI_ISL_416324	0.0471191
EPI_ISL_418506	EPI_ISL_421226	0.0459943
EPI_ISL_416398	EPI_ISL_406536	0.0458693
EPI_ISL_412899	EPI_ISL_402125	0.0453693
EPI_ISL_416373	EPI_ISL_412981	0.0448694
EPI_ISL_402124	EPI_ISL_402125	0.0437445
EPI_ISL_421241	EPI_ISL_408480	0.0409949
EPI_ISL_412966	EPI_ISL_406533	0.0387452
EPI_ISL_416369	EPI_ISL_411066	0.0376203
EPI_ISL_416326	EPI_ISL_421237	0.0369954
EPI_ISL_403928	EPI_ISL_402130	0.0366204
EPI_ISL_408479	EPI_ISL_418503	0.0363705
EPI_ISL_402128	EPI_ISL_402130	0.0341207
EPI_ISL_402128	EPI_ISL_412898	0.0339958
EPI_ISL_411952	EPI_ISL_421257	0.0337458
EPI_ISL_413862	EPI_ISL_408478	0.0332458
EPI_ISL_408484	EPI_ISL_416409	0.0328709
EPI_ISL_413860	EPI_ISL_408480	0.031871
EPI_ISL_415711	EPI_ISL_418511	0.0307462
EPI_ISL_414941	EPI_ISL_414937	0.0304962
EPI_ISL_403928	EPI_ISL_412898	0.0298713
EPI_ISL_416400	EPI_ISL_416367	0.0289964
EPI_ISL_416332	EPI_ISL_416331	0.0287464
EPI_ISL_418508	EPI_ISL_418509	0.0287464
EPI_ISL_421260	EPI_ISL_416331	0.0254968
EPI_ISL_416409	EPI_ISL_416338	0.0248719
EPI_ISL_416319	EPI_ISL_406030	0.0232471
EPI_ISL_421243	EPI_ISL_421241	0.0231221
EPI_ISL_402119	EPI_ISL_406717	0.0227472
EPI_ISL_406534	EPI_ISL_421230	0.0227472
EPI_ISL_408484	EPI_ISL_416381	0.0226222
EPI_ISL_416402	EPI_ISL_421248	0.0224972
EPI_ISL_403935	EPI_ISL_406801	0.0223722
EPI_ISL_408484	EPI_ISL_416338	0.0223722
EPI_ISL_421258	EPI_ISL_403936	0.0222472
EPI_ISL_411952	EPI_ISL_406531	0.0221222
EPI_ISL_406716	EPI_ISL_406800	0.0214973
EPI_ISL_416409	EPI_ISL_416381	0.0209974
EPI_ISL_416317	EPI_ISL_421237	0.0207474
EPI_ISL_416331	EPI_ISL_416373	0.0196225
EPI_ISL_421238	EPI_ISL_406030	0.0194976
EPI_ISL_408481	EPI_ISL_416320	0.0194976
EPI_ISL_416384	EPI_ISL_416394	0.0191226
EPI_ISL_402128	EPI_ISL_402127	0.0188726
EPI_ISL_421243	EPI_ISL_413860	0.0188726
EPI_ISL_403933	EPI_ISL_406801	0.0183727
EPI_ISL_406800	EPI_ISL_406717	0.0181227
EPI_ISL_421247	EPI_ISL_414936	0.0181227
EPI_ISL_416316	EPI_ISL_421237	0.0179978
EPI_ISL_403928	EPI_ISL_402127	0.0178728
EPI_ISL_406030	EPI_ISL_408484	0.0178728
EPI_ISL_421260	EPI_ISL_416332	0.0176228
EPI_ISL_406716	EPI_ISL_406717	0.0172478
EPI_ISL_413518	EPI_ISL_421248	0.016123
EPI_ISL_408484	EPI_ISL_416341	0.0154981
EPI_ISL_403932	EPI_ISL_406801	0.0143732
EPI_ISL_421247	EPI_ISL_416322	0.0142482
EPI_ISL_418507	EPI_ISL_421256	0.0142482
EPI_ISL_421257	EPI_ISL_403937	0.0137483
EPI_ISL_406593	EPI_ISL_406801	0.0137483
EPI_ISL_413861	EPI_ISL_416367	0.0132483
EPI_ISL_416384	EPI_ISL_416393	0.0132483
EPI_ISL_416318	EPI_ISL_406030	0.0129984
EPI_ISL_416322	EPI_ISL_414936	0.0117485
EPI_ISL_403930	EPI_ISL_402119	0.0113736
EPI_ISL_416319	EPI_ISL_416318	0.0113736
EPI_ISL_402119	EPI_ISL_406798	0.0111236
EPI_ISL_402132	EPI_ISL_402119	0.0103737
EPI_ISL_406800	EPI_ISL_406798	0.00974878
EPI_ISL_421244	EPI_ISL_411926	0.0096238
EPI_ISL_416359	EPI_ISL_413864	0.0096238
EPI_ISL_406535	EPI_ISL_416369	0.0096238
EPI_ISL_411952	EPI_ISL_416321	0.00949881
EPI_ISL_412966	EPI_ISL_416359	0.00937383
EPI_ISL_406536	EPI_ISL_416369	0.00924884
EPI_ISL_408480	EPI_ISL_411926	0.00912386
EPI_ISL_413521	EPI_ISL_421248	0.00912386
EPI_ISL_414510	EPI_ISL_413861	0.00899888
EPI_ISL_416377	EPI_ISL_406593	0.00874891
EPI_ISL_402132	EPI_ISL_406798	0.00824897
EPI_ISL_414510	EPI_ISL_416367	0.00812398
EPI_ISL_421239	EPI_ISL_421248	0.00787402
EPI_ISL_416352	EPI_ISL_413858	0.00762405
EPI_ISL_402132	EPI_ISL_402129	0.00762405
EPI_ISL_408484	EPI_ISL_408480	0.00749906
EPI_ISL_412967	EPI_ISL_416324	0.00749906
EPI_ISL_408480	EPI_ISL_406801	0.00737408
EPI_ISL_421258	EPI_ISL_406531	0.00724909
EPI_ISL_416372	EPI_ISL_421242	0.00712411
EPI_ISL_407313	EPI_ISL_418509	0.00712411
EPI_ISL_416409	EPI_ISL_416341	0.00699913
EPI_ISL_408480	EPI_ISL_421249	0.00699913
EPI_ISL_402121	EPI_ISL_402124	0.00687414
EPI_ISL_416384	EPI_ISL_416380	0.00674916
EPI_ISL_416359	EPI_ISL_406533	0.00662417
EPI_ISL_413855	EPI_ISL_411060	0.00662417
EPI_ISL_416398	EPI_ISL_411066	0.00649919
EPI_ISL_421238	EPI_ISL_416318	0.00649919
EPI_ISL_403930	EPI_ISL_406798	0.0063742
EPI_ISL_406716	EPI_ISL_406798	0.0063742
EPI_ISL_402127	EPI_ISL_406800	0.00624922
EPI_ISL_402130	EPI_ISL_406798	0.00624922
EPI_ISL_403936	EPI_ISL_404227	0.00599925
EPI_ISL_406717	EPI_ISL_406798	0.00549931
EPI_ISL_416352	EPI_ISL_416323	0.00549931
EPI_ISL_408480	EPI_ISL_421244	0.00524934
EPI_ISL_403930	EPI_ISL_406800	0.00512436
EPI_ISL_407313	EPI_ISL_418508	0.00512436
EPI_ISL_402121	EPI_ISL_402125	0.00499938
EPI_ISL_421249	EPI_ISL_411926	0.00499938
EPI_ISL_402130	EPI_ISL_403930	0.00487439
EPI_ISL_413520	EPI_ISL_421248	0.00487439
EPI_ISL_402132	EPI_ISL_406716	0.00474941
EPI_ISL_416319	EPI_ISL_416377	0.00474941
EPI_ISL_402132	EPI_ISL_406800	0.00474941
EPI_ISL_416322	EPI_ISL_414937	0.00474941
EPI_ISL_416389	EPI_ISL_416329	0.00474941
EPI_ISL_416377	EPI_ISL_416318	0.00462442
EPI_ISL_413861	EPI_ISL_416400	0.00462442
EPI_ISL_408484	EPI_ISL_421249	0.00462442
EPI_ISL_421247	EPI_ISL_414940	0.00462442
EPI_ISL_402119	EPI_ISL_411957	0.00449944
EPI_ISL_413519	EPI_ISL_421248	0.00449944
EPI_ISL_418504	EPI_ISL_413852	0.00437445
EPI_ISL_408480	EPI_ISL_421248	0.00424947
EPI_ISL_421247	EPI_ISL_414938	0.00412448
EPI_ISL_406800	EPI_ISL_412899	0.0039995
EPI_ISL_421237	EPI_ISL_408478	0.00387452
EPI_ISL_411926	EPI_ISL_406801	0.00374953
EPI_ISL_406798	EPI_ISL_402123	0.00362455
EPI_ISL_402121	EPI_ISL_406798	0.00362455
EPI_ISL_403928	EPI_ISL_406800	0.00362455
EPI_ISL_413855	EPI_ISL_408478	0.00362455
EPI_ISL_406030	EPI_ISL_408480	0.00362455
EPI_ISL_408478	EPI_ISL_408480	0.00362455
EPI_ISL_402121	EPI_ISL_402119	0.00362455
EPI_ISL_406030	EPI_ISL_411926	0.00362455
EPI_ISL_402121	EPI_ISL_403929	0.00349956
EPI_ISL_412898	EPI_ISL_406798	0.00349956
EPI_ISL_421244	EPI_ISL_406801	0.00349956
EPI_ISL_421249	EPI_ISL_406801	0.00349956
EPI_ISL_416322	EPI_ISL_414940	0.00349956
EPI_ISL_421260	EPI_ISL_416373	0.00337458
EPI_ISL_416321	EPI_ISL_421258	0.00337458
EPI_ISL_403930	EPI_ISL_403929	0.00337458
EPI_ISL_421228	EPI_ISL_421234	0.00337458
EPI_ISL_413864	EPI_ISL_406533	0.00324959
EPI_ISL_418507	EPI_ISL_416046	0.00324959
EPI_ISL_416330	EPI_ISL_421239	0.00324959
EPI_ISL_421237	EPI_ISL_411926	0.00312461
EPI_ISL_416042	EPI_ISL_408478	0.00299963
EPI_ISL_414940	EPI_ISL_408480	0.00287464
EPI_ISL_402132	EPI_ISL_412899	0.00287464
EPI_ISL_416361	EPI_ISL_416359	0.00287464
EPI_ISL_408484	EPI_ISL_421244	0.00287464
EPI_ISL_402128	EPI_ISL_402119	0.00274966
EPI_ISL_412898	EPI_ISL_402129	0.00274966
EPI_ISL_402124	EPI_ISL_406798	0.00274966
EPI_ISL_421247	EPI_ISL_411926	0.00274966
EPI_ISL_406717	EPI_ISL_411957	0.00274966
EPI_ISL_408484	EPI_ISL_411060	0.00262467
EPI_ISL_408484	EPI_ISL_421243	0.00262467
EPI_ISL_406716	EPI_ISL_402124	0.00249969
EPI_ISL_406800	EPI_ISL_402125	0.00249969
EPI_ISL_416394	EPI_ISL_416353	0.00249969
EPI_ISL_402127	EPI_ISL_402119	0.00249969
EPI_ISL_403930	EPI_ISL_412899	0.00249969
EPI_ISL_402127	EPI_ISL_402124	0.0023747
EPI_ISL_406800	EPI_ISL_402129	0.0023747
EPI_ISL_416352	EPI_ISL_411926	0.0023747
EPI_ISL_416352	EPI_ISL_421249	0.0023747
EPI_ISL_403928	EPI_ISL_403930	0.0023747
EPI_ISL_414510	EPI_ISL_416400	0.0023747
EPI_ISL_402130	EPI_ISL_402121	0.00224972
EPI_ISL_403930	EPI_ISL_406717	0.00224972
EPI_ISL_421237	EPI_ISL_416042	0.00224972
EPI_ISL_413854	EPI_ISL_421242	0.00224972
EPI_ISL_413863	EPI_ISL_411953	0.00224972
EPI_ISL_416349	EPI_ISL_421235	0.00224972
EPI_ISL_406800	EPI_ISL_403929	0.00212473
EPI_ISL_421226	EPI_ISL_407313	0.00212473
EPI_ISL_421243	EPI_ISL_411926	0.00212473
EPI_ISL_402119	EPI_ISL_402125	0.00199975
EPI_ISL_402127	EPI_ISL_406798	0.00199975
EPI_ISL_421237	EPI_ISL_411060	0.00199975
EPI_ISL_408484	EPI_ISL_414936	0.00199975
EPI_ISL_421261	EPI_ISL_416331	0.00199975
EPI_ISL_402132	EPI_ISL_402125	0.00187477
EPI_ISL_402121	EPI_ISL_402129	0.00187477
EPI_ISL_416319	EPI_ISL_403935	0.00187477
EPI_ISL_421258	EPI_ISL_403937	0.00187477
EPI_ISL_416321	EPI_ISL_404227	0.00187477
EPI_ISL_421257	EPI_ISL_416321	0.00187477
EPI_ISL_421243	EPI_ISL_421249	0.00187477
EPI_ISL_412898	EPI_ISL_402119	0.00174978
EPI_ISL_402127	EPI_ISL_402121	0.00174978
EPI_ISL_406970	EPI_ISL_416390	0.00174978
EPI_ISL_403930	EPI_ISL_402124	0.0016248
EPI_ISL_421238	EPI_ISL_403933	0.0016248
EPI_ISL_421238	EPI_ISL_403935	0.0016248
EPI_ISL_421257	EPI_ISL_406531	0.0016248
EPI_ISL_403928	EPI_ISL_406798	0.0016248
EPI_ISL_402128	EPI_ISL_406800	0.0016248
EPI_ISL_408481	EPI_ISL_406970	0.0016248
EPI_ISL_408478	EPI_ISL_411926	0.0016248
EPI_ISL_406800	EPI_ISL_411957	0.0016248
EPI_ISL_402121	EPI_ISL_412899	0.0016248
EPI_ISL_421259	EPI_ISL_418511	0.0016248
EPI_ISL_402127	EPI_ISL_402123	0.00149981
EPI_ISL_406800	EPI_ISL_402124	0.00149981
EPI_ISL_402130	EPI_ISL_402125	0.00149981
EPI_ISL_403928	EPI_ISL_403929	0.00149981
EPI_ISL_421233	EPI_ISL_406031	0.00149981
EPI_ISL_421237	EPI_ISL_408480	0.00149981
EPI_ISL_402119	EPI_ISL_412899	0.00149981
EPI_ISL_416361	EPI_ISL_412966	0.00149981
EPI_ISL_402130	EPI_ISL_402124	0.00137483
EPI_ISL_406716	EPI_ISL_402125	0.00137483
EPI_ISL_402127	EPI_ISL_402132	0.00137483
EPI_ISL_421238	EPI_ISL_403932	0.00137483
EPI_ISL_416333	EPI_ISL_408478	0.00137483
EPI_ISL_416323	EPI_ISL_411926	0.00137483
EPI_ISL_412898	EPI_ISL_402121	0.00124984
EPI_ISL_402132	EPI_ISL_402123	0.00124984
EPI_ISL_406717	EPI_ISL_403929	0.00124984
EPI_ISL_416318	EPI_ISL_403933	0.00124984
EPI_ISL_416318	EPI_ISL_403935	0.00124984
EPI_ISL_421243	EPI_ISL_406801	0.00124984
EPI_ISL_411060	EPI_ISL_408480	0.00124984
EPI_ISL_421233	EPI_ISL_411953	0.00124984
EPI_ISL_406716	EPI_ISL_411957	0.00124984
EPI_ISL_413858	EPI_ISL_416378	0.00124984
EPI_ISL_418507	EPI_ISL_418503	0.00124984
EPI_ISL_411060	EPI_ISL_421243	0.00124984
EPI_ISL_421239	EPI_ISL_421244	0.00124984
EPI_ISL_402129	EPI_ISL_406798	0.00112486
EPI_ISL_406717	EPI_ISL_406801	0.00112486
EPI_ISL_416372	EPI_ISL_406801	0.00112486
EPI_ISL_402132	EPI_ISL_403929	0.00112486
EPI_ISL_402127	EPI_ISL_403930	0.00112486
EPI_ISL_402125	EPI_ISL_406798	0.00112486
EPI_ISL_412898	EPI_ISL_402124	0.000999875
EPI_ISL_403928	EPI_ISL_402129	0.000999875
EPI_ISL_402127	EPI_ISL_403929	0.000999875
EPI_ISL_412898	EPI_ISL_403930	0.000999875
EPI_ISL_402127	EPI_ISL_406716	0.000999875
EPI_ISL_402128	EPI_ISL_406716	0.000999875
EPI_ISL_402119	EPI_ISL_406801	0.000999875
EPI_ISL_406716	EPI_ISL_406801	0.000999875
EPI_ISL_408484	EPI_ISL_411926	0.000999875
EPI_ISL_402127	EPI_ISL_412899	0.000999875
EPI_ISL_406717	EPI_ISL_412899	0.000999875
EPI_ISL_416322	EPI_ISL_414938	0.000999875
EPI_ISL_416324	EPI_ISL_416369	0.000999875
EPI_ISL_416332	EPI_ISL_416373	0.000999875
EPI_ISL_413862	EPI_ISL_416473	0.000999875
EPI_ISL_418506	EPI_ISL_418509	0.000999875
EPI_ISL_418502	EPI_ISL_421230	0.000999875
EPI_ISL_403928	EPI_ISL_402119	0.000874891
EPI_ISL_416319	EPI_ISL_403932	0.000874891
EPI_ISL_412898	EPI_ISL_406716	0.000874891
EPI_ISL_402121	EPI_ISL_406800	0.000874891
EPI_ISL_411957	EPI_ISL_406801	0.000874891
EPI_ISL_421247	EPI_ISL_414937	0.000874891
EPI_ISL_416316	EPI_ISL_416326	0.000874891
EPI_ISL_402130	EPI_ISL_402132	0.000874891
EPI_ISL_416042	EPI_ISL_408480	0.000874891
EPI_ISL_416042	EPI_ISL_411060	0.000874891
EPI_ISL_421243	EPI_ISL_421244	0.000749906
EPI_ISL_406717	EPI_ISL_402124	0.000749906
EPI_ISL_403937	EPI_ISL_404227	0.000749906
EPI_ISL_402121	EPI_ISL_406716	0.000749906
EPI_ISL_408478	EPI_ISL_406801	0.000749906
EPI_ISL_421253	EPI_ISL_415709	0.000749906
EPI_ISL_416372	EPI_ISL_416042	0.000749906
EPI_ISL_416378	EPI_ISL_416323	0.000749906
EPI_ISL_411066	EPI_ISL_418512	0.000749906
EPI_ISL_416349	EPI_ISL_421236	0.000749906
EPI_ISL_416323	EPI_ISL_421244	0.000749906
EPI_ISL_421248	EPI_ISL_421244	0.000749906
EPI_ISL_413856	EPI_ISL_421249	0.000749906
EPI_ISL_406538	EPI_ISL_421254	0.000749906
EPI_ISL_416398	EPI_ISL_416324	0.000749906
EPI_ISL_403928	EPI_ISL_406717	0.000624922
EPI_ISL_412967	EPI_ISL_416398	0.000624922
EPI_ISL_402119	EPI_ISL_403929	0.000624922
EPI_ISL_416319	EPI_ISL_403933	0.000624922
EPI_ISL_403930	EPI_ISL_406716	0.000624922
EPI_ISL_402132	EPI_ISL_406717	0.000624922
EPI_ISL_416042	EPI_ISL_406801	0.000624922
EPI_ISL_408484	EPI_ISL_408478	0.000624922
EPI_ISL_418441	EPI_ISL_411915	0.000624922
EPI_ISL_403928	EPI_ISL_412899	0.000624922
EPI_ISL_408484	EPI_ISL_414937	0.000624922
EPI_ISL_408484	EPI_ISL_416042	0.000624922
EPI_ISL_413858	EPI_ISL_416323	0.000624922
EPI_ISL_408480	EPI_ISL_416378	0.000624922
EPI_ISL_406030	EPI_ISL_421237	0.000624922
EPI_ISL_416378	EPI_ISL_421244	0.000624922
EPI_ISL_402127	EPI_ISL_402129	0.000499938
EPI_ISL_418506	EPI_ISL_407313	0.000499938
EPI_ISL_414936	EPI_ISL_408480	0.000499938
EPI_ISL_402119	EPI_ISL_408486	0.000499938
EPI_ISL_413518	EPI_ISL_411926	0.000499938
EPI_ISL_406030	EPI_ISL_416042	0.000499938
EPI_ISL_416333	EPI_ISL_416042	0.000499938
EPI_ISL_416352	EPI_ISL_416378	0.000499938
EPI_ISL_416339	EPI_ISL_421242	0.000499938
EPI_ISL_403930	EPI_ISL_402123	0.000374953
EPI_ISL_402132	EPI_ISL_402124	0.000374953
EPI_ISL_403928	EPI_ISL_402125	0.000374953
EPI_ISL_402119	EPI_ISL_402129	0.000374953
EPI_ISL_402128	EPI_ISL_403929	0.000374953
EPI_ISL_402130	EPI_ISL_403929	0.000374953
EPI_ISL_418513	EPI_ISL_404228	0.000374953
EPI_ISL_402127	EPI_ISL_406717	0.000374953
EPI_ISL_402130	EPI_ISL_406717	0.000374953
EPI_ISL_403929	EPI_ISL_406798	0.000374953
EPI_ISL_406716	EPI_ISL_412899	0.000374953
EPI_ISL_412898	EPI_ISL_412899	0.000374953
EPI_ISL_421239	EPI_ISL_413521	0.000374953
EPI_ISL_421261	EPI_ISL_416332	0.000374953
EPI_ISL_418506	EPI_ISL_418508	0.000374953
EPI_ISL_416046	EPI_ISL_421224	0.000374953
EPI_ISL_418507	EPI_ISL_421224	0.000374953
EPI_ISL_408478	EPI_ISL_421244	0.000374953
EPI_ISL_416333	EPI_ISL_421244	0.000374953
EPI_ISL_408484	EPI_ISL_421248	0.000374953
EPI_ISL_416330	EPI_ISL_421248	0.000374953
EPI_ISL_416323	EPI_ISL_421249	0.000374953
EPI_ISL_421241	EPI_ISL_421249	0.000374953
EPI_ISL_402121	EPI_ISL_402123	0.000249969
EPI_ISL_403930	EPI_ISL_402129	0.000249969
EPI_ISL_416318	EPI_ISL_403932	0.000249969
EPI_ISL_402128	EPI_ISL_406717	0.000249969
EPI_ISL_411957	EPI_ISL_406798	0.000249969
EPI_ISL_421242	EPI_ISL_408478	0.000249969
EPI_ISL_418507	EPI_ISL_408479	0.000249969
EPI_ISL_416333	EPI_ISL_411060	0.000249969
EPI_ISL_421248	EPI_ISL_411926	0.000249969
EPI_ISL_408479	EPI_ISL_416389	0.000249969
EPI_ISL_418503	EPI_ISL_416389	0.000249969
EPI_ISL_416047	EPI_ISL_416396	0.000249969
EPI_ISL_402130	EPI_ISL_402119	0.000124984
EPI_ISL_406716	EPI_ISL_403929	0.000124984
EPI_ISL_402121	EPI_ISL_406717	0.000124984
EPI_ISL_408486	EPI_ISL_406798	0.000124984
EPI_ISL_403930	EPI_ISL_406801	0.000124984
EPI_ISL_416042	EPI_ISL_411926	0.000124984
EPI_ISL_413854	EPI_ISL_416339	0.000124984
EPI_ISL_416390	EPI_ISL_416396	0.000124984
EPI_ISL_408479	EPI_ISL_421224	0.000124984
EPI_ISL_415711	EPI_ISL_421235	0.000124984
EPI_ISL_408484	EPI_ISL_421237	0.000124984
EPI_ISL_408478	EPI_ISL_421249	0.000124984
EPI_ISL_402128	EPI_ISL_402121	0
EPI_ISL_403928	EPI_ISL_402121	0
EPI_ISL_402119	EPI_ISL_402123	0
EPI_ISL_402124	EPI_ISL_402123	0
EPI_ISL_402125	EPI_ISL_402123	0
EPI_ISL_402128	EPI_ISL_402123	0
EPI_ISL_402129	EPI_ISL_402123	0
EPI_ISL_402130	EPI_ISL_402123	0
EPI_ISL_403928	EPI_ISL_402123	0
EPI_ISL_403929	EPI_ISL_402123	0
EPI_ISL_403932	EPI_ISL_402123	0
EPI_ISL_403933	EPI_ISL_402123	0
EPI_ISL_403934	EPI_ISL_402123	0
EPI_ISL_403935	EPI_ISL_402123	0
EPI_ISL_403936	EPI_ISL_402123	0
EPI_ISL_403937	EPI_ISL_402123	0
EPI_ISL_404227	EPI_ISL_402123	0
EPI_ISL_404228	EPI_ISL_402123	0
EPI_ISL_406030	EPI_ISL_402123	0
EPI_ISL_406031	EPI_ISL_402123	0
EPI_ISL_406531	EPI_ISL_402123	0
EPI_ISL_406533	EPI_ISL_402123	0
EPI_ISL_406534	EPI_ISL_402123	0
EPI_ISL_406535	EPI_ISL_402123	0
EPI_ISL_406536	EPI_ISL_402123	0
EPI_ISL_406538	EPI_ISL_402123	0
EPI_ISL_406593	EPI_ISL_402123	0
EPI_ISL_406594	EPI_ISL_402123	0
EPI_ISL_406716	EPI_ISL_402123	0
EPI_ISL_406717	EPI_ISL_402123	0
EPI_ISL_406800	EPI_ISL_402123	0
EPI_ISL_406801	EPI_ISL_402123	0
EPI_ISL_406970	EPI_ISL_402123	0
EPI_ISL_407313	EPI_ISL_402123	0
EPI_ISL_408478	EPI_ISL_402123	0
EPI_ISL_408479	EPI_ISL_402123	0
EPI_ISL_408480	EPI_ISL_402123	0
EPI_ISL_408481	EPI_ISL_402123	0
EPI_ISL_408484	EPI_ISL_402123	0
EPI_ISL_408486	EPI_ISL_402123	0
EPI_ISL_410218	EPI_ISL_402123	0
EPI_ISL_411060	EPI_ISL_402123	0
EPI_ISL_411066	EPI_ISL_402123	0
EPI_ISL_411915	EPI_ISL_402123	0
EPI_ISL_411926	EPI_ISL_402123	0
EPI_ISL_411927	EPI_ISL_402123	0
EPI_ISL_411950	EPI_ISL_402123	0
EPI_ISL_411952	EPI_ISL_402123	0
EPI_ISL_411953	EPI_ISL_402123	0
EPI_ISL_411957	EPI_ISL_402123	0
EPI_ISL_412898	EPI_ISL_402123	0
EPI_ISL_412899	EPI_ISL_402123	0
EPI_ISL_412966	EPI_ISL_402123	0
EPI_ISL_412967	EPI_ISL_402123	0
EPI_ISL_412981	EPI_ISL_402123	0
EPI_ISL_412982	EPI_ISL_402123	0
EPI_ISL_413518	EPI_ISL_402123	0
EPI_ISL_413519	EPI_ISL_402123	0
EPI_ISL_413520	EPI_ISL_402123	0
EPI_ISL_413521	EPI_ISL_402123	0
EPI_ISL_413851	EPI_ISL_402123	0
EPI_ISL_413852	EPI_ISL_402123	0
EPI_ISL_413853	EPI_ISL_402123	0
EPI_ISL_413854	EPI_ISL_402123	0
EPI_ISL_413855	EPI_ISL_402123	0
EPI_ISL_413856	EPI_ISL_402123	0
EPI_ISL_413857	EPI_ISL_402123	0
EPI_ISL_413858	EPI_ISL_402123	0
EPI_ISL_413860	EPI_ISL_402123	0
EPI_ISL_413861	EPI_ISL_402123	0
EPI_ISL_413862	EPI_ISL_402123	0
EPI_ISL_413863	EPI_ISL_402123	0
EPI_ISL_413864	EPI_ISL_402123	0
EPI_ISL_413867	EPI_ISL_402123	0
EPI_ISL_414510	EPI_ISL_402123	0
EPI_ISL_414936	EPI_ISL_402123	0
EPI_ISL_414937	EPI_ISL_402123	0
EPI_ISL_414938	EPI_ISL_402123	0
EPI_ISL_414940	EPI_ISL_402123	0
EPI_ISL_414941	EPI_ISL_402123	0
EPI_ISL_415709	EPI_ISL_402123	0
EPI_ISL_415711	EPI_ISL_402123	0
EPI_ISL_416042	EPI_ISL_402123	0
EPI_ISL_416044	EPI_ISL_402123	0
EPI_ISL_416046	EPI_ISL_402123	0
EPI_ISL_416047	EPI_ISL_402123	0
EPI_ISL_416316	EPI_ISL_402123	0
EPI_ISL_416317	EPI_ISL_402123	0
EPI_ISL_416318	EPI_ISL_402123	0
EPI_ISL_416319	EPI_ISL_402123	0
EPI_ISL_416320	EPI_ISL_402123	0
EPI_ISL_416321	EPI_ISL_402123	0
EPI_ISL_416322	EPI_ISL_402123	0
EPI_ISL_416323	EPI_ISL_402123	0
EPI_ISL_416324	EPI_ISL_402123	0
EPI_ISL_416325	EPI_ISL_402123	0
EPI_ISL_416326	EPI_ISL_402123	0
EPI_ISL_416329	EPI_ISL_402123	0
EPI_ISL_416330	EPI_ISL_402123	0
EPI_ISL_416331	EPI_ISL_402123	0
EPI_ISL_416332	EPI_ISL_402123	0
EPI_ISL_416333	EPI_ISL_402123	0
EPI_ISL_416334	EPI_ISL_402123	0
EPI_ISL_416336	EPI_ISL_402123	0
EPI_ISL_416337	EPI_ISL_402123	0
EPI_ISL_416338	EPI_ISL_402123	0
EPI_ISL_416339	EPI_ISL_402123	0
EPI_ISL_416340	EPI_ISL_402123	0
EPI_ISL_416341	EPI_ISL_402123	0
EPI_ISL_416342	EPI_ISL_402123	0
EPI_ISL_416348	EPI_ISL_402123	0
EPI_ISL_416349	EPI_ISL_402123	0
EPI_ISL_416352	EPI_ISL_402123	0
EPI_ISL_416353	EPI_ISL_402123	0
EPI_ISL_416354	EPI_ISL_402123	0
EPI_ISL_416358	EPI_ISL_402123	0
EPI_ISL_416359	EPI_ISL_402123	0
EPI_ISL_416361	EPI_ISL_402123	0
EPI_ISL_416362	EPI_ISL_402123	0
EPI_ISL_416363	EPI_ISL_402123	0
EPI_ISL_416364	EPI_ISL_402123	0
EPI_ISL_416365	EPI_ISL_402123	0
EPI_ISL_416367	EPI_ISL_402123	0
EPI_ISL_416368	EPI_ISL_402123	0
EPI_ISL_416369	EPI_ISL_402123	0
EPI_ISL_416370	EPI_ISL_402123	0
EPI_ISL_416372	EPI_ISL_402123	0
EPI_ISL_416373	EPI_ISL_402123	0
EPI_ISL_416376	EPI_ISL_402123	0
EPI_ISL_416377	EPI_ISL_402123	0
EPI_ISL_416378	EPI_ISL_402123	0
EPI_ISL_416379	EPI_ISL_402123	0
EPI_ISL_416380	EPI_ISL_402123	0
EPI_ISL_416381	EPI_ISL_402123	0
EPI_ISL_416384	EPI_ISL_402123	0
EPI_ISL_416387	EPI_ISL_402123	0
EPI_ISL_416389	EPI_ISL_402123	0
EPI_ISL_416390	EPI_ISL_402123	0
EPI_ISL_416393	EPI_ISL_402123	0
EPI_ISL_416394	EPI_ISL_402123	0
EPI_ISL_416396	EPI_ISL_402123	0
EPI_ISL_416397	EPI_ISL_402123	0
EPI_ISL_416398	EPI_ISL_402123	0
EPI_ISL_416399	EPI_ISL_402123	0
EPI_ISL_416400	EPI_ISL_402123	0
EPI_ISL_416401	EPI_ISL_402123	0
EPI_ISL_416402	EPI_ISL_402123	0
EPI_ISL_416403	EPI_ISL_402123	0
EPI_ISL_416404	EPI_ISL_402123	0
EPI_ISL_416405	EPI_ISL_402123	0
EPI_ISL_416409	EPI_ISL_402123	0
EPI_ISL_416425	EPI_ISL_402123	0
EPI_ISL_416473	EPI_ISL_402123	0
EPI_ISL_416474	EPI_ISL_402123	0
EPI_ISL_418441	EPI_ISL_402123	0
EPI_ISL_418442	EPI_ISL_402123	0
EPI_ISL_418502	EPI_ISL_402123	0
EPI_ISL_418503	EPI_ISL_402123	0
EPI_ISL_418504	EPI_ISL_402123	0
EPI_ISL_418506	EPI_ISL_402123	0
EPI_ISL_418507	EPI_ISL_402123	0
EPI_ISL_418508	EPI_ISL_402123	0
EPI_ISL_418509	EPI_ISL_402123	0
EPI_ISL_418510	EPI_ISL_402123	0
EPI_ISL_418511	EPI_ISL_402123	0
EPI_ISL_418512	EPI_ISL_402123	0
EPI_ISL_418513	EPI_ISL_402123	0
EPI_ISL_418514	EPI_ISL_402123	0
EPI_ISL_418515	EPI_ISL_402123	0
EPI_ISL_418990	EPI_ISL_402123	0
EPI_ISL_418991	EPI_ISL_402123	0
EPI_ISL_421224	EPI_ISL_402123	0
EPI_ISL_421225	EPI_ISL_402123	0
EPI_ISL_421226	EPI_ISL_402123	0
EPI_ISL_421228	EPI_ISL_402123	0
EPI_ISL_421230	EPI_ISL_402123	0
EPI_ISL_421231	EPI_ISL_402123	0
EPI_ISL_421233	EPI_ISL_402123	0
EPI_ISL_421234	EPI_ISL_402123	0
EPI_ISL_421235	EPI_ISL_402123	0
EPI_ISL_421236	EPI_ISL_402123	0
EPI_ISL_421237	EPI_ISL_402123	0
EPI_ISL_421238	EPI_ISL_402123	0
EPI_ISL_421239	EPI_ISL_402123	0
EPI_ISL_421240	EPI_ISL_402123	0
EPI_ISL_421241	EPI_ISL_402123	0
EPI_ISL_421242	EPI_ISL_402123	0
EPI_ISL_421243	EPI_ISL_402123	0
EPI_ISL_421244	EPI_ISL_402123	0
EPI_ISL_421247	EPI_ISL_402123	0
EPI_ISL_421248	EPI_ISL_402123	0
EPI_ISL_421249	EPI_ISL_402123	0
EPI_ISL_421250	EPI_ISL_402123	0
EPI_ISL_421251	EPI_ISL_402123	0
EPI_ISL_421252	EPI_ISL_402123	0
EPI_ISL_421253	EPI_ISL_402123	0
EPI_ISL_421254	EPI_ISL_402123	0
EPI_ISL_421256	EPI_ISL_402123	0
EPI_ISL_421257	EPI_ISL_402123	0
EPI_ISL_421258	EPI_ISL_402123	0
EPI_ISL_421259	EPI_ISL_402123	0
EPI_ISL_421260	EPI_ISL_402123	0
EPI_ISL_421261	EPI_ISL_402123	0
EPI_ISL_421262	EPI_ISL_402123	0
EPI_ISL_402119	EPI_ISL_402124	0
EPI_ISL_402128	EPI_ISL_402124	0
EPI_ISL_403928	EPI_ISL_402124	0
EPI_ISL_403932	EPI_ISL_402124	0
EPI_ISL_403933	EPI_ISL_402124	0
EPI_ISL_403934	EPI_ISL_402124	0
EPI_ISL_403935	EPI_ISL_402124	0
EPI_ISL_403936	EPI_ISL_402124	0
EPI_ISL_403937	EPI_ISL_402124	0
EPI_ISL_404227	EPI_ISL_402124	0
EPI_ISL_404228	EPI_ISL_402124	0
EPI_ISL_406030	EPI_ISL_402124	0
EPI_ISL_406031	EPI_ISL_402124	0
EPI_ISL_406531	EPI_ISL_402124	0
EPI_ISL_406533	EPI_ISL_402124	0
EPI_ISL_406534	EPI_ISL_402124	0
EPI_ISL_406535	EPI_ISL_402124	0
EPI_ISL_406536	EPI_ISL_402124	0
EPI_ISL_406538	EPI_ISL_402124	0
EPI_ISL_406593	EPI_ISL_402124	0
EPI_ISL_406594	EPI_ISL_402124	0
EPI_ISL_406801	EPI_ISL_402124	0
EPI_ISL_406970	EPI_ISL_402124	0
EPI_ISL_407313	EPI_ISL_402124	0
EPI_ISL_408478	EPI_ISL_402124	0
EPI_ISL_408479	EPI_ISL_402124	0
EPI_ISL_408480	EPI_ISL_402124	0
EPI_ISL_408481	EPI_ISL_402124	0
EPI_ISL_408484	EPI_ISL_402124	0
EPI_ISL_408486	EPI_ISL_402124	0
EPI_ISL_410218	EPI_ISL_402124	0
EPI_ISL_411060	EPI_ISL_402124	0
EPI_ISL_411066	EPI_ISL_402124	0
EPI_ISL_411915	EPI_ISL_402124	0
EPI_ISL_411926	EPI_ISL_402124	0
EPI_ISL_411927	EPI_ISL_402124	0
EPI_ISL_411950	EPI_ISL_402124	0
EPI_ISL_411952	EPI_ISL_402124	0
EPI_ISL_411953	EPI_ISL_402124	0
EPI_ISL_411957	EPI_ISL_402124	0
EPI_ISL_412966	EPI_ISL_402124	0
EPI_ISL_412967	EPI_ISL_402124	0
EPI_ISL_412981	EPI_ISL_402124	0
EPI_ISL_412982	EPI_ISL_402124	0
EPI_ISL_413518	EPI_ISL_402124	0
EPI_ISL_413519	EPI_ISL_402124	0
EPI_ISL_413520	EPI_ISL_402124	0
EPI_ISL_413521	EPI_ISL_402124	0
EPI_ISL_413851	EPI_ISL_402124	0
EPI_ISL_413852	EPI_ISL_402124	0
EPI_ISL_413853	EPI_ISL_402124	0
EPI_ISL_413854	EPI_ISL_402124	0
EPI_ISL_413855	EPI_ISL_402124	0
EPI_ISL_413856	EPI_ISL_402124	0
EPI_ISL_413857	EPI_ISL_402124	0
EPI_ISL_413858	EPI_ISL_402124	0
EPI_ISL_413860	EPI_ISL_402124	0
EPI_ISL_413861	EPI_ISL_402124	0
EPI_ISL_413862	EPI_ISL_402124	0
EPI_ISL_413863	EPI_ISL_402124	0
EPI_ISL_413864	EPI_ISL_402124	0
EPI_ISL_413867	EPI_ISL_402124	0
EPI_ISL_414510	EPI_ISL_402124	0
EPI_ISL_414936	EPI_ISL_402124	0
EPI_ISL_414937	EPI_ISL_402124	0
EPI_ISL_414938	EPI_ISL_402124	0
EPI_ISL_414940	EPI_ISL_402124	0
EPI_ISL_414941	EPI_ISL_402124	0
EPI_ISL_415709	EPI_ISL_402124	0
EPI_ISL_415711	EPI_ISL_402124	0
EPI_ISL_416042	EPI_ISL_402124	0
EPI_ISL_416044	EPI_ISL_402124	0
EPI_ISL_416046	EPI_ISL_402124	0
EPI_ISL_416047	EPI_ISL_402124	0
EPI_ISL_416316	EPI_ISL_402124	0
EPI_ISL_416317	EPI_ISL_402124	0
EPI_ISL_416318	EPI_ISL_402124	0
EPI_ISL_416319	EPI_ISL_402124	0
EPI_ISL_416320	EPI_ISL_402124	0
EPI_ISL_416321	EPI_ISL_402124	0
EPI_ISL_416322	EPI_ISL_402124	0
EPI_ISL_416323	EPI_ISL_402124	0
EPI_ISL_416324	EPI_ISL_402124	0
EPI_ISL_416325	EPI_ISL_402124	0
EPI_ISL_416326	EPI_ISL_402124	0
EPI_ISL_416329	EPI_ISL_402124	0
EPI_ISL_416330	EPI_ISL_402124	0
EPI_ISL_416331	EPI_ISL_402124	0
EPI_ISL_416332	EPI_ISL_402124	0
EPI_ISL_416333	EPI_ISL_402124	0
EPI_ISL_416334	EPI_ISL_402124	0
EPI_ISL_416336	EPI_ISL_402124	0
EPI_ISL_416337	EPI_ISL_402124	0
EPI_ISL_416338	EPI_ISL_402124	0
EPI_ISL_416339	EPI_ISL_402124	0
EPI_ISL_416340	EPI_ISL_402124	0
EPI_ISL_416341	EPI_ISL_402124	0
EPI_ISL_416342	EPI_ISL_402124	0
EPI_ISL_416348	EPI_ISL_402124	0
EPI_ISL_416349	EPI_ISL_402124	0
EPI_ISL_416352	EPI_ISL_402124	0
EPI_ISL_416353	EPI_ISL_402124	0
EPI_ISL_416354	EPI_ISL_402124	0
EPI_ISL_416358	EPI_ISL_402124	0
EPI_ISL_416359	EPI_ISL_402124	0
EPI_ISL_416361	EPI_ISL_402124	0
EPI_ISL_416362	EPI_ISL_402124	0
EPI_ISL_416363	EPI_ISL_402124	0
EPI_ISL_416364	EPI_ISL_402124	0
EPI_ISL_416365	EPI_ISL_402124	0
EPI_ISL_416367	EPI_ISL_402124	0
EPI_ISL_416368	EPI_ISL_402124	0
EPI_ISL_416369	EPI_ISL_402124	0
EPI_ISL_416370	EPI_ISL_402124	0
EPI_ISL_416372	EPI_ISL_402124	0
EPI_ISL_416373	EPI_ISL_402124	0
EPI_ISL_416376	EPI_ISL_402124	0
EPI_ISL_416377	EPI_ISL_402124	0
EPI_ISL_416378	EPI_ISL_402124	0
EPI_ISL_416379	EPI_ISL_402124	0
EPI_ISL_416380	EPI_ISL_402124	0
EPI_ISL_416381	EPI_ISL_402124	0
EPI_ISL_416384	EPI_ISL_402124	0
EPI_ISL_416387	EPI_ISL_402124	0
EPI_ISL_416389	EPI_ISL_402124	0
EPI_ISL_416390	EPI_ISL_402124	0
EPI_ISL_416393	EPI_ISL_402124	0
EPI_ISL_416394	EPI_ISL_402124	0
EPI_ISL_416396	EPI_ISL_402124	0
EPI_ISL_416397	EPI_ISL_402124	0
EPI_ISL_416398	EPI_ISL_402124	0
EPI_ISL_416399	EPI_ISL_402124	0
EPI_ISL_416400	EPI_ISL_402124	0
EPI_ISL_416401	EPI_ISL_402124	0
EPI_ISL_416402	EPI_ISL_402124	0
EPI_ISL_416403	EPI_ISL_402124	0
EPI_ISL_416404	EPI_ISL_402124	0
EPI_ISL_416405	EPI_ISL_402124	0
EPI_ISL_416409	EPI_ISL_402124	0
EPI_ISL_416425	EPI_ISL_402124	0
EPI_ISL_416473	EPI_ISL_402124	0
EPI_ISL_416474	EPI_ISL_402124	0
EPI_ISL_418441	EPI_ISL_402124	0
EPI_ISL_418442	EPI_ISL_402124	0
EPI_ISL_418502	EPI_ISL_402124	0
EPI_ISL_418503	EPI_ISL_402124	0
EPI_ISL_418504	EPI_ISL_402124	0
EPI_ISL_418506	EPI_ISL_402124	0
EPI_ISL_418507	EPI_ISL_402124	0
EPI_ISL_418508	EPI_ISL_402124	0
EPI_ISL_418509	EPI_ISL_402124	0
EPI_ISL_418510	EPI_ISL_402124	0
EPI_ISL_418511	EPI_ISL_402124	0
EPI_ISL_418512	EPI_ISL_402124	0
EPI_ISL_418513	EPI_ISL_402124	0
EPI_ISL_418514	EPI_ISL_402124	0
EPI_ISL_418515	EPI_ISL_402124	0
EPI_ISL_418990	EPI_ISL_402124	0
EPI_ISL_418991	EPI_ISL_402124	0
EPI_ISL_421224	EPI_ISL_402124	0
EPI_ISL_421225	EPI_ISL_402124	0
EPI_ISL_421226	EPI_ISL_402124	0
EPI_ISL_421228	EPI_ISL_402124	0
EPI_ISL_421230	EPI_ISL_402124	0
EPI_ISL_421231	EPI_ISL_402124	0
EPI_ISL_421233	EPI_ISL_402124	0
EPI_ISL_421234	EPI_ISL_402124	0
EPI_ISL_421235	EPI_ISL_402124	0
EPI_ISL_421236	EPI_ISL_402124	0
EPI_ISL_421237	EPI_ISL_402124	0
EPI_ISL_421238	EPI_ISL_402124	0
EPI_ISL_421239	EPI_ISL_402124	0
EPI_ISL_421240	EPI_ISL_402124	0
EPI_ISL_421241	EPI_ISL_402124	0
EPI_ISL_421242	EPI_ISL_402124	0
EPI_ISL_421243	EPI_ISL_402124	0
EPI_ISL_421244	EPI_ISL_402124	0
EPI_ISL_421247	EPI_ISL_402124	0
EPI_ISL_421248	EPI_ISL_402124	0
EPI_ISL_421249	EPI_ISL_402124	0
EPI_ISL_421250	EPI_ISL_402124	0
EPI_ISL_421251	EPI_ISL_402124	0
EPI_ISL_421252	EPI_ISL_402124	0
EPI_ISL_421253	EPI_ISL_402124	0
EPI_ISL_421254	EPI_ISL_402124	0
EPI_ISL_421256	EPI_ISL_402124	0
EPI_ISL_421257	EPI_ISL_402124	0
EPI_ISL_421258	EPI_ISL_402124	0
EPI_ISL_421259	EPI_ISL_402124	0
EPI_ISL_421260	EPI_ISL_402124	0
EPI_ISL_421261	EPI_ISL_402124	0
EPI_ISL_421262	EPI_ISL_402124	0
EPI_ISL_402127	EPI_ISL_402125	0
EPI_ISL_402128	EPI_ISL_402125	0
EPI_ISL_403930	EPI_ISL_402125	0
EPI_ISL_403932	EPI_ISL_402125	0
EPI_ISL_403933	EPI_ISL_402125	0
EPI_ISL_403934	EPI_ISL_402125	0
EPI_ISL_403935	EPI_ISL_402125	0
EPI_ISL_403936	EPI_ISL_402125	0
EPI_ISL_403937	EPI_ISL_402125	0
EPI_ISL_404227	EPI_ISL_402125	0
EPI_ISL_404228	EPI_ISL_402125	0
EPI_ISL_406030	EPI_ISL_402125	0
EPI_ISL_406031	EPI_ISL_402125	0
EPI_ISL_406531	EPI_ISL_402125	0
EPI_ISL_406533	EPI_ISL_402125	0
EPI_ISL_406534	EPI_ISL_402125	0
EPI_ISL_406535	EPI_ISL_402125	0
EPI_ISL_406536	EPI_ISL_402125	0
EPI_ISL_406538	EPI_ISL_402125	0
EPI_ISL_406593	EPI_ISL_402125	0
EPI_ISL_406594	EPI_ISL_402125	0
EPI_ISL_406717	EPI_ISL_402125	0
EPI_ISL_406801	EPI_ISL_402125	0
EPI_ISL_406970	EPI_ISL_402125	0
EPI_ISL_407313	EPI_ISL_402125	0
EPI_ISL_408478	EPI_ISL_402125	0
EPI_ISL_408479	EPI_ISL_402125	0
EPI_ISL_408480	EPI_ISL_402125	0
EPI_ISL_408481	EPI_ISL_402125	0
EPI_ISL_408484	EPI_ISL_402125	0
EPI_ISL_408486	EPI_ISL_402125	0
EPI_ISL_410218	EPI_ISL_402125	0
EPI_ISL_411060	EPI_ISL_402125	0
EPI_ISL_411066	EPI_ISL_402125	0
EPI_ISL_411915	EPI_ISL_402125	0
EPI_ISL_411926	EPI_ISL_402125	0
EPI_ISL_411927	EPI_ISL_402125	0
EPI_ISL_411950	EPI_ISL_402125	0
EPI_ISL_411952	EPI_ISL_402125	0
EPI_ISL_411953	EPI_ISL_402125	0
EPI_ISL_411957	EPI_ISL_402125	0
EPI_ISL_412898	EPI_ISL_402125	0
EPI_ISL_412966	EPI_ISL_402125	0
EPI_ISL_412967	EPI_ISL_402125	0
EPI_ISL_412981	EPI_ISL_402125	0
EPI_ISL_412982	EPI_ISL_402125	0
EPI_ISL_413518	EPI_ISL_402125	0
EPI_ISL_413519	EPI_ISL_402125	0
EPI_ISL_413520	EPI_ISL_402125	0
EPI_ISL_413521	EPI_ISL_402125	0
EPI_ISL_413851	EPI_ISL_402125	0
EPI_ISL_413852	EPI_ISL_402125	0
EPI_ISL_413853	EPI_ISL_402125	0
EPI_ISL_413854	EPI_ISL_402125	0
EPI_ISL_413855	EPI_ISL_402125	0
EPI_ISL_413856	EPI_ISL_402125	0
EPI_ISL_413857	EPI_ISL_402125	0
EPI_ISL_413858	EPI_ISL_402125	0
EPI_ISL_413860	EPI_ISL_402125	0
EPI_ISL_413861	EPI_ISL_402125	0
EPI_ISL_413862	EPI_ISL_402125	0
EPI_ISL_413863	EPI_ISL_402125	0
EPI_ISL_413864	EPI_ISL_402125	0
EPI_ISL_413867	EPI_ISL_402125	0
EPI_ISL_414510	EPI_ISL_402125	0
EPI_ISL_414936	EPI_ISL_402125	0
EPI_ISL_414937	EPI_ISL_402125	0
EPI_ISL_414938	EPI_ISL_402125	0
EPI_ISL_414940	EPI_ISL_402125	0
EPI_ISL_414941	EPI_ISL_402125	0
EPI_ISL_415709	EPI_ISL_402125	0
EPI_ISL_415711	EPI_ISL_402125	0
EPI_ISL_416042	EPI_ISL_402125	0
EPI_ISL_416044	EPI_ISL_402125	0
EPI_ISL_416046	EPI_ISL_402125	0
EPI_ISL_416047	EPI_ISL_402125	0
EPI_ISL_416316	EPI_ISL_402125	0
EPI_ISL_416317	EPI_ISL_402125	0
EPI_ISL_416318	EPI_ISL_402125	0
EPI_ISL_416319	EPI_ISL_402125	0
EPI_ISL_416320	EPI_ISL_402125	0
EPI_ISL_416321	EPI_ISL_402125	0
EPI_ISL_416322	EPI_ISL_402125	0
EPI_ISL_416323	EPI_ISL_402125	0
EPI_ISL_416324	EPI_ISL_402125	0
EPI_ISL_416325	EPI_ISL_402125	0
EPI_ISL_416326	EPI_ISL_402125	0
EPI_ISL_416329	EPI_ISL_402125	0
EPI_ISL_416330	EPI_ISL_402125	0
EPI_ISL_416331	EPI_ISL_402125	0
EPI_ISL_416332	EPI_ISL_402125	0
EPI_ISL_416333	EPI_ISL_402125	0
EPI_ISL_416334	EPI_ISL_402125	0
EPI_ISL_416336	EPI_ISL_402125	0
EPI_ISL_416337	EPI_ISL_402125	0
EPI_ISL_416338	EPI_ISL_402125	0
EPI_ISL_416339	EPI_ISL_402125	0
EPI_ISL_416340	EPI_ISL_402125	0
EPI_ISL_416341	EPI_ISL_402125	0
EPI_ISL_416342	EPI_ISL_402125	0
EPI_ISL_416348	EPI_ISL_402125	0
EPI_ISL_416349	EPI_ISL_402125	0
EPI_ISL_416352	EPI_ISL_402125	0
EPI_ISL_416353	EPI_ISL_402125	0
EPI_ISL_416354	EPI_ISL_402125	0
EPI_ISL_416358	EPI_ISL_402125	0
EPI_ISL_416359	EPI_ISL_402125	0
EPI_ISL_416361	EPI_ISL_402125	0
EPI_ISL_416362	EPI_ISL_402125	0
EPI_ISL_416363	EPI_ISL_402125	0
EPI_ISL_416364	EPI_ISL_402125	0
EPI_ISL_416365	EPI_ISL_402125	0
EPI_ISL_416367	EPI_ISL_402125	0
EPI_ISL_416368	EPI_ISL_402125	0
EPI_ISL_416369	EPI_ISL_402125	0
EPI_ISL_416370	EPI_ISL_402125	0
EPI_ISL_416372	EPI_ISL_402125	0
EPI_ISL_416373	EPI_ISL_402125	0
EPI_ISL_416376	EPI_ISL_402125	0
EPI_ISL_416377	EPI_ISL_402125	0
EPI_ISL_416378	EPI_ISL_402125	0
EPI_ISL_416379	EPI_ISL_402125	0
EPI_ISL_416380	EPI_ISL_402125	0
EPI_ISL_416381	EPI_ISL_402125	0
EPI_ISL_416384	EPI_ISL_402125	0
EPI_ISL_416387	EPI_ISL_402125	0
EPI_ISL_416389	EPI_ISL_402125	0
EPI_ISL_416390	EPI_ISL_402125	0
EPI_ISL_416393	EPI_ISL_402125	0
EPI_ISL_416394	EPI_ISL_402125	0
EPI_ISL_416396	EPI_ISL_402125	0
EPI_ISL_416397	EPI_ISL_402125	0
EPI_ISL_416398	EPI_ISL_402125	0
EPI_ISL_416399	EPI_ISL_402125	0
EPI_ISL_416400	EPI_ISL_402125	0
EPI_ISL_416401	EPI_ISL_402125	0
EPI_ISL_416402	EPI_ISL_402125	0
EPI_ISL_416403	EPI_ISL_402125	0
EPI_ISL_416404	EPI_ISL_402125	0
EPI_ISL_416405	EPI_ISL_402125	0
EPI_ISL_416409	EPI_ISL_402125	0
EPI_ISL_416425	EPI_ISL_402125	0
EPI_ISL_416473	EPI_ISL_402125	0
EPI_ISL_416474	EPI_ISL_402125	0
EPI_ISL_418441	EPI_ISL_402125	0
EPI_ISL_418442	EPI_ISL_402125	0
EPI_ISL_418502	EPI_ISL_402125	0
EPI_ISL_418503	EPI_ISL_402125	0
EPI_ISL_418504	EPI_ISL_402125	0
EPI_ISL_418506	EPI_ISL_402125	0
EPI_ISL_418507	EPI_ISL_402125	0
EPI_ISL_418508	EPI_ISL_402125	0
EPI_ISL_418509	EPI_ISL_402125	0
EPI_ISL_418510	EPI_ISL_402125	0
EPI_ISL_418511	EPI_ISL_402125	0
EPI_ISL_418512	EPI_ISL_402125	0
EPI_ISL_418513	EPI_ISL_402125	0
EPI_ISL_418514	EPI_ISL_402125	0
EPI_ISL_418515	EPI_ISL_402125	0
EPI_ISL_418990	EPI_ISL_402125	0
EPI_ISL_418991	EPI_ISL_402125	0
EPI_ISL_421224	EPI_ISL_402125	0
EPI_ISL_421225	EPI_ISL_402125	0
EPI_ISL_421226	EPI_ISL_402125	0
EPI_ISL_421228	EPI_ISL_402125	0
EPI_ISL_421230	EPI_ISL_402125	0
EPI_ISL_421231	EPI_ISL_402125	0
EPI_ISL_421233	EPI_ISL_402125	0
EPI_ISL_421234	EPI_ISL_402125	0
EPI_ISL_421235	EPI_ISL_402125	0
EPI_ISL_421236	EPI_ISL_402125	0
EPI_ISL_421237	EPI_ISL_402125	0
EPI_ISL_421238	EPI_ISL_402125	0
EPI_ISL_421239	EPI_ISL_402125	0
EPI_ISL_421240	EPI_ISL_402125	0
EPI_ISL_421241	EPI_ISL_402125	0
EPI_ISL_421242	EPI_ISL_402125	0
EPI_ISL_421243	EPI_ISL_402125	0
EPI_ISL_421244	EPI_ISL_402125	0
EPI_ISL_421247	EPI_ISL_402125	0
EPI_ISL_421248	EPI_ISL_402125	0
EPI_ISL_421249	EPI_ISL_402125	0
EPI_ISL_421250	EPI_ISL_402125	0
EPI_ISL_421251	EPI_ISL_402125	0
EPI_ISL_421252	EPI_ISL_402125	0
EPI_ISL_421253	EPI_ISL_402125	0
EPI_ISL_421254	EPI_ISL_402125	0
EPI_ISL_421256	EPI_ISL_402125	0
EPI_ISL_421257	EPI_ISL_402125	0
EPI_ISL_421258	EPI_ISL_402125	0
EPI_ISL_421259	EPI_ISL_402125	0
EPI_ISL_421260	EPI_ISL_402125	0
EPI_ISL_421261	EPI_ISL_402125	0
EPI_ISL_421262	EPI_ISL_402125	0
EPI_ISL_402128	EPI_ISL_402129	0
EPI_ISL_402130	EPI_ISL_402129	0
EPI_ISL_403932	EPI_ISL_402129	0
EPI_ISL_403933	EPI_ISL_402129	0
EPI_ISL_403934	EPI_ISL_402129	0
EPI_ISL_403935	EPI_ISL_402129	0
EPI_ISL_403936	EPI_ISL_402129	0
EPI_ISL_403937	EPI_ISL_402129	0
EPI_ISL_404227	EPI_ISL_402129	0
EPI_ISL_404228	EPI_ISL_402129	0
EPI_ISL_406030	EPI_ISL_402129	0
EPI_ISL_406031	EPI_ISL_402129	0
EPI_ISL_406531	EPI_ISL_402129	0
EPI_ISL_406533	EPI_ISL_402129	0
EPI_ISL_406534	EPI_ISL_402129	0
EPI_ISL_406535	EPI_ISL_402129	0
EPI_ISL_406536	EPI_ISL_402129	0
EPI_ISL_406538	EPI_ISL_402129	0
EPI_ISL_406593	EPI_ISL_402129	0
EPI_ISL_406594	EPI_ISL_402129	0
EPI_ISL_406716	EPI_ISL_402129	0
EPI_ISL_406717	EPI_ISL_402129	0
EPI_ISL_406801	EPI_ISL_402129	0
EPI_ISL_406970	EPI_ISL_402129	0
EPI_ISL_407313	EPI_ISL_402129	0
EPI_ISL_408478	EPI_ISL_402129	0
EPI_ISL_408479	EPI_ISL_402129	0
EPI_ISL_408480	EPI_ISL_402129	0
EPI_ISL_408481	EPI_ISL_402129	0
EPI_ISL_408484	EPI_ISL_402129	0
EPI_ISL_408486	EPI_ISL_402129	0
EPI_ISL_410218	EPI_ISL_402129	0
EPI_ISL_411060	EPI_ISL_402129	0
EPI_ISL_411066	EPI_ISL_402129	0
EPI_ISL_411915	EPI_ISL_402129	0
EPI_ISL_411926	EPI_ISL_402129	0
EPI_ISL_411927	EPI_ISL_402129	0
EPI_ISL_411950	EPI_ISL_402129	0
EPI_ISL_411952	EPI_ISL_402129	0
EPI_ISL_411953	EPI_ISL_402129	0
EPI_ISL_411957	EPI_ISL_402129	0
EPI_ISL_412966	EPI_ISL_402129	0
EPI_ISL_412967	EPI_ISL_402129	0
EPI_ISL_412981	EPI_ISL_402129	0
EPI_ISL_412982	EPI_ISL_402129	0
EPI_ISL_413518	EPI_ISL_402129	0
EPI_ISL_413519	EPI_ISL_402129	0
EPI_ISL_413520	EPI_ISL_402129	0
EPI_ISL_413521	EPI_ISL_402129	0
EPI_ISL_413851	EPI_ISL_402129	0
EPI_ISL_413852	EPI_ISL_402129	0
EPI_ISL_413853	EPI_ISL_402129	0
EPI_ISL_413854	EPI_ISL_402129	0
EPI_ISL_413855	EPI_ISL_402129	0
EPI_ISL_413856	EPI_ISL_402129	0
EPI_ISL_413857	EPI_ISL_402129	0
EPI_ISL_413858	EPI_ISL_402129	0
EPI_ISL_413860	EPI_ISL_402129	0
EPI_ISL_413861	EPI_ISL_402129	0
EPI_ISL_413862	EPI_ISL_402129	0
EPI_ISL_413863	EPI_ISL_402129	0
EPI_ISL_413864	EPI_ISL_402129	0
EPI_ISL_413867	EPI_ISL_402129	0
EPI_ISL_414510	EPI_ISL_402129	0
EPI_ISL_414936	EPI_ISL_402129	0
EPI_ISL_414937	EPI_ISL_402129	0
EPI_ISL_414938	EPI_ISL_402129	0
EPI_ISL_414940	EPI_ISL_402129	0
EPI_ISL_414941	EPI_ISL_402129	0
EPI_ISL_415709	EPI_ISL_402129	0
EPI_ISL_415711	EPI_ISL_402129	0
EPI_ISL_416042	EPI_ISL_402129	0
EPI_ISL_416044	EPI_ISL_402129	0
EPI_ISL_416046	EPI_ISL_402129	0
EPI_ISL_416047	EPI_ISL_402129	0
EPI_ISL_416316	EPI_ISL_402129	0
EPI_ISL_416317	EPI_ISL_402129	0
EPI_ISL_416318	EPI_ISL_402129	0
EPI_ISL_416319	EPI_ISL_402129	0
EPI_ISL_416320	EPI_ISL_402129	0
EPI_ISL_416321	EPI_ISL_402129	0
EPI_ISL_416322	EPI_ISL_402129	0
EPI_ISL_416323	EPI_ISL_402129	0
EPI_ISL_416324	EPI_ISL_402129	0
EPI_ISL_416325	EPI_ISL_402129	0
EPI_ISL_416326	EPI_ISL_402129	0
EPI_ISL_416329	EPI_ISL_402129	0
EPI_ISL_416330	EPI_ISL_402129	0
EPI_ISL_416331	EPI_ISL_402129	0
EPI_ISL_416332	EPI_ISL_402129	0
EPI_ISL_416333	EPI_ISL_402129	0
EPI_ISL_416334	EPI_ISL_402129	0
EPI_ISL_416336	EPI_ISL_402129	0
EPI_ISL_416337	EPI_ISL_402129	0
EPI_ISL_416338	EPI_ISL_402129	0
EPI_ISL_416339	EPI_ISL_402129	0
EPI_ISL_416340	EPI_ISL_402129	0
EPI_ISL_416341	EPI_ISL_402129	0
EPI_ISL_416342	EPI_ISL_402129	0
EPI_ISL_416348	EPI_ISL_402129	0
EPI_ISL_416349	EPI_ISL_402129	0
EPI_ISL_416352	EPI_ISL_402129	0
EPI_ISL_416353	EPI_ISL_402129	0
EPI_ISL_416354	EPI_ISL_402129	0
EPI_ISL_416358	EPI_ISL_402129	0
EPI_ISL_416359	EPI_ISL_402129	0
EPI_ISL_416361	EPI_ISL_402129	0
EPI_ISL_416362	EPI_ISL_402129	0
EPI_ISL_416363	EPI_ISL_402129	0
EPI_ISL_416364	EPI_ISL_402129	0
EPI_ISL_416365	EPI_ISL_402129	0
EPI_ISL_416367	EPI_ISL_402129	0
EPI_ISL_416368	EPI_ISL_402129	0
EPI_ISL_416369	EPI_ISL_402129	0
EPI_ISL_416370	EPI_ISL_402129	0
EPI_ISL_416372	EPI_ISL_402129	0
EPI_ISL_416373	EPI_ISL_402129	0
EPI_ISL_416376	EPI_ISL_402129	0
EPI_ISL_416377	EPI_ISL_402129	0
EPI_ISL_416378	EPI_ISL_402129	0
EPI_ISL_416379	EPI_ISL_402129	0
EPI_ISL_416380	EPI_ISL_402129	0
EPI_ISL_416381	EPI_ISL_402129	0
EPI_ISL_416384	EPI_ISL_402129	0
EPI_ISL_416387	EPI_ISL_402129	0
EPI_ISL_416389	EPI_ISL_402129	0
EPI_ISL_416390	EPI_ISL_402129	0
EPI_ISL_416393	EPI_ISL_402129	0
EPI_ISL_416394	EPI_ISL_402129	0
EPI_ISL_416396	EPI_ISL_402129	0
EPI_ISL_416397	EPI_ISL_402129	0
EPI_ISL_416398	EPI_ISL_402129	0
EPI_ISL_416399	EPI_ISL_402129	0
EPI_ISL_416400	EPI_ISL_402129	0
EPI_ISL_416401	EPI_ISL_402129	0
EPI_ISL_416402	EPI_ISL_402129	0
EPI_ISL_416403	EPI_ISL_402129	0
EPI_ISL_416404	EPI_ISL_402129	0
EPI_ISL_416405	EPI_ISL_402129	0
EPI_ISL_416409	EPI_ISL_402129	0
EPI_ISL_416425	EPI_ISL_402129	0
EPI_ISL_416473	EPI_ISL_402129	0
EPI_ISL_416474	EPI_ISL_402129	0
EPI_ISL_418441	EPI_ISL_402129	0
EPI_ISL_418442	EPI_ISL_402129	0
EPI_ISL_418502	EPI_ISL_402129	0
EPI_ISL_418503	EPI_ISL_402129	0
EPI_ISL_418504	EPI_ISL_402129	0
EPI_ISL_418506	EPI_ISL_402129	0
EPI_ISL_418507	EPI_ISL_402129	0
EPI_ISL_418508	EPI_ISL_402129	0
EPI_ISL_418509	EPI_ISL_402129	0
EPI_ISL_418510	EPI_ISL_402129	0
EPI_ISL_418511	EPI_ISL_402129	0
EPI_ISL_418512	EPI_ISL_402129	0
EPI_ISL_418513	EPI_ISL_402129	0
EPI_ISL_418514	EPI_ISL_402129	0
EPI_ISL_418515	EPI_ISL_402129	0
EPI_ISL_418990	EPI_ISL_402129	0
EPI_ISL_418991	EPI_ISL_402129	0
EPI_ISL_421224	EPI_ISL_402129	0
EPI_ISL_421225	EPI_ISL_402129	0
EPI_ISL_421226	EPI_ISL_402129	0
EPI_ISL_421228	EPI_ISL_402129	0
EPI_ISL_421230	EPI_ISL_402129	0
EPI_ISL_421231	EPI_ISL_402129	0
EPI_ISL_421233	EPI_ISL_402129	0
EPI_ISL_421234	EPI_ISL_402129	0
EPI_ISL_421235	EPI_ISL_402129	0
EPI_ISL_421236	EPI_ISL_402129	0
EPI_ISL_421237	EPI_ISL_402129	0
EPI_ISL_421238	EPI_ISL_402129	0
EPI_ISL_421239	EPI_ISL_402129	0
EPI_ISL_421240	EPI_ISL_402129	0
EPI_ISL_421241	EPI_ISL_402129	0
EPI_ISL_421242	EPI_ISL_402129	0
EPI_ISL_421243	EPI_ISL_402129	0
EPI_ISL_421244	EPI_ISL_402129	0
EPI_ISL_421247	EPI_ISL_402129	0
EPI_ISL_421248	EPI_ISL_402129	0
EPI_ISL_421249	EPI_ISL_402129	0
EPI_ISL_421250	EPI_ISL_402129	0
EPI_ISL_421251	EPI_ISL_402129	0
EPI_ISL_421252	EPI_ISL_402129	0
EPI_ISL_421253	EPI_ISL_402129	0
EPI_ISL_421254	EPI_ISL_402129	0
EPI_ISL_421256	EPI_ISL_402129	0
EPI_ISL_421257	EPI_ISL_402129	0
EPI_ISL_421258	EPI_ISL_402129	0
EPI_ISL_421259	EPI_ISL_402129	0
EPI_ISL_421260	EPI_ISL_402129	0
EPI_ISL_421261	EPI_ISL_402129	0
EPI_ISL_421262	EPI_ISL_402129	0
EPI_ISL_402128	EPI_ISL_402132	0
EPI_ISL_403928	EPI_ISL_402132	0
EPI_ISL_412898	EPI_ISL_402132	0
EPI_ISL_403932	EPI_ISL_403929	0
EPI_ISL_403933	EPI_ISL_403929	0
EPI_ISL_403934	EPI_ISL_403929	0
EPI_ISL_403935	EPI_ISL_403929	0
EPI_ISL_403936	EPI_ISL_403929	0
EPI_ISL_403937	EPI_ISL_403929	0
EPI_ISL_404227	EPI_ISL_403929	0
EPI_ISL_404228	EPI_ISL_403929	0
EPI_ISL_406030	EPI_ISL_403929	0
EPI_ISL_406031	EPI_ISL_403929	0
EPI_ISL_406531	EPI_ISL_403929	0
EPI_ISL_406533	EPI_ISL_403929	0
EPI_ISL_406534	EPI_ISL_403929	0
EPI_ISL_406535	EPI_ISL_403929	0
EPI_ISL_406536	EPI_ISL_403929	0
EPI_ISL_406538	EPI_ISL_403929	0
EPI_ISL_406593	EPI_ISL_403929	0
EPI_ISL_406594	EPI_ISL_403929	0
EPI_ISL_406801	EPI_ISL_403929	0
EPI_ISL_406970	EPI_ISL_403929	0
EPI_ISL_407313	EPI_ISL_403929	0
EPI_ISL_408478	EPI_ISL_403929	0
EPI_ISL_408479	EPI_ISL_403929	0
EPI_ISL_408480	EPI_ISL_403929	0
EPI_ISL_408481	EPI_ISL_403929	0
EPI_ISL_408484	EPI_ISL_403929	0
EPI_ISL_408486	EPI_ISL_403929	0
EPI_ISL_410218	EPI_ISL_403929	0
EPI_ISL_411060	EPI_ISL_403929	0
EPI_ISL_411066	EPI_ISL_403929	0
EPI_ISL_411915	EPI_ISL_403929	0
EPI_ISL_411926	EPI_ISL_403929	0
EPI_ISL_411927	EPI_ISL_403929	0
EPI_ISL_411950	EPI_ISL_403929	0
EPI_ISL_411952	EPI_ISL_403929	0
EPI_ISL_411953	EPI_ISL_403929	0
EPI_ISL_411957	EPI_ISL_403929	0
EPI_ISL_412898	EPI_ISL_403929	0
EPI_ISL_412966	EPI_ISL_403929	0
EPI_ISL_412967	EPI_ISL_403929	0
EPI_ISL_412981	EPI_ISL_403929	0
EPI_ISL_412982	EPI_ISL_403929	0
EPI_ISL_413518	EPI_ISL_403929	0
EPI_ISL_413519	EPI_ISL_403929	0
EPI_ISL_413520	EPI_ISL_403929	0
EPI_ISL_413521	EPI_ISL_403929	0
EPI_ISL_413851	EPI_ISL_403929	0
EPI_ISL_413852	EPI_ISL_403929	0
EPI_ISL_413853	EPI_ISL_403929	0
EPI_ISL_413854	EPI_ISL_403929	0
EPI_ISL_413855	EPI_ISL_403929	0
EPI_ISL_413856	EPI_ISL_403929	0
EPI_ISL_413857	EPI_ISL_403929	0
EPI_ISL_413858	EPI_ISL_403929	0
EPI_ISL_413860	EPI_ISL_403929	0
EPI_ISL_413861	EPI_ISL_403929	0
EPI_ISL_413862	EPI_ISL_403929	0
EPI_ISL_413863	EPI_ISL_403929	0
EPI_ISL_413864	EPI_ISL_403929	0
EPI_ISL_413867	EPI_ISL_403929	0
EPI_ISL_414510	EPI_ISL_403929	0
EPI_ISL_414936	EPI_ISL_403929	0
EPI_ISL_414937	EPI_ISL_403929	0
EPI_ISL_414938	EPI_ISL_403929	0
EPI_ISL_414940	EPI_ISL_403929	0
EPI_ISL_414941	EPI_ISL_403929	0
EPI_ISL_415709	EPI_ISL_403929	0
EPI_ISL_415711	EPI_ISL_403929	0
EPI_ISL_416042	EPI_ISL_403929	0
EPI_ISL_416044	EPI_ISL_403929	0
EPI_ISL_416046	EPI_ISL_403929	0
EPI_ISL_416047	EPI_ISL_403929	0
EPI_ISL_416316	EPI_ISL_403929	0
EPI_ISL_416317	EPI_ISL_403929	0
EPI_ISL_416318	EPI_ISL_403929	0
EPI_ISL_416319	EPI_ISL_403929	0
EPI_ISL_416320	EPI_ISL_403929	0
EPI_ISL_416321	EPI_ISL_403929	0
EPI_ISL_416322	EPI_ISL_403929	0
EPI_ISL_416323	EPI_ISL_403929	0
EPI_ISL_416324	EPI_ISL_403929	0
EPI_ISL_416325	EPI_ISL_403929	0
EPI_ISL_416326	EPI_ISL_403929	0
EPI_ISL_416329	EPI_ISL_403929	0
EPI_ISL_416330	EPI_ISL_403929	0
EPI_ISL_416331	EPI_ISL_403929	0
EPI_ISL_416332	EPI_ISL_403929	0
EPI_ISL_416333	EPI_ISL_403929	0
EPI_ISL_416334	EPI_ISL_403929	0
EPI_ISL_416336	EPI_ISL_403929	0
EPI_ISL_416337	EPI_ISL_403929	0
EPI_ISL_416338	EPI_ISL_403929	0
EPI_ISL_416339	EPI_ISL_403929	0
EPI_ISL_416340	EPI_ISL_403929	0
EPI_ISL_416341	EPI_ISL_403929	0
EPI_ISL_416342	EPI_ISL_403929	0
EPI_ISL_416348	EPI_ISL_403929	0
EPI_ISL_416349	EPI_ISL_403929	0
EPI_ISL_416352	EPI_ISL_403929	0
EPI_ISL_416353	EPI_ISL_403929	0
EPI_ISL_416354	EPI_ISL_403929	0
EPI_ISL_416358	EPI_ISL_403929	0
EPI_ISL_416359	EPI_ISL_403929	0
EPI_ISL_416361	EPI_ISL_403929	0
EPI_ISL_416362	EPI_ISL_403929	0
EPI_ISL_416363	EPI_ISL_403929	0
EPI_ISL_416364	EPI_ISL_403929	0
EPI_ISL_416365	EPI_ISL_403929	0
EPI_ISL_416367	EPI_ISL_403929	0
EPI_ISL_416368	EPI_ISL_403929	0
EPI_ISL_416369	EPI_ISL_403929	0
EPI_ISL_416370	EPI_ISL_403929	0
EPI_ISL_416372	EPI_ISL_403929	0
EPI_ISL_416373	EPI_ISL_403929	0
EPI_ISL_416376	EPI_ISL_403929	0
EPI_ISL_416377	EPI_ISL_403929	0
EPI_ISL_416378	EPI_ISL_403929	0
EPI_ISL_416379	EPI_ISL_403929	0
EPI_ISL_416380	EPI_ISL_403929	0
EPI_ISL_416381	EPI_ISL_403929	0
EPI_ISL_416384	EPI_ISL_403929	0
EPI_ISL_416387	EPI_ISL_403929	0
EPI_ISL_416389	EPI_ISL_403929	0
EPI_ISL_416390	EPI_ISL_403929	0
EPI_ISL_416393	EPI_ISL_403929	0
EPI_ISL_416394	EPI_ISL_403929	0
EPI_ISL_416396	EPI_ISL_403929	0
EPI_ISL_416397	EPI_ISL_403929	0
EPI_ISL_416398	EPI_ISL_403929	0
EPI_ISL_416399	EPI_ISL_403929	0
EPI_ISL_416400	EPI_ISL_403929	0
EPI_ISL_416401	EPI_ISL_403929	0
EPI_ISL_416402	EPI_ISL_403929	0
EPI_ISL_416403	EPI_ISL_403929	0
EPI_ISL_416404	EPI_ISL_403929	0
EPI_ISL_416405	EPI_ISL_403929	0
EPI_ISL_416409	EPI_ISL_403929	0
EPI_ISL_416425	EPI_ISL_403929	0
EPI_ISL_416473	EPI_ISL_403929	0
EPI_ISL_416474	EPI_ISL_403929	0
EPI_ISL_418441	EPI_ISL_403929	0
EPI_ISL_418442	EPI_ISL_403929	0
EPI_ISL_418502	EPI_ISL_403929	0
EPI_ISL_418503	EPI_ISL_403929	0
EPI_ISL_418504	EPI_ISL_403929	0
EPI_ISL_418506	EPI_ISL_403929	0
EPI_ISL_418507	EPI_ISL_403929	0
EPI_ISL_418508	EPI_ISL_403929	0
EPI_ISL_418509	EPI_ISL_403929	0
EPI_ISL_418510	EPI_ISL_403929	0
EPI_ISL_418511	EPI_ISL_403929	0
EPI_ISL_418512	EPI_ISL_403929	0
EPI_ISL_418513	EPI_ISL_403929	0
EPI_ISL_418514	EPI_ISL_403929	0
EPI_ISL_418515	EPI_ISL_403929	0
EPI_ISL_418990	EPI_ISL_403929	0
EPI_ISL_418991	EPI_ISL_403929	0
EPI_ISL_421224	EPI_ISL_403929	0
EPI_ISL_421225	EPI_ISL_403929	0
EPI_ISL_421226	EPI_ISL_403929	0
EPI_ISL_421228	EPI_ISL_403929	0
EPI_ISL_421230	EPI_ISL_403929	0
EPI_ISL_421231	EPI_ISL_403929	0
EPI_ISL_421233	EPI_ISL_403929	0
EPI_ISL_421234	EPI_ISL_403929	0
EPI_ISL_421235	EPI_ISL_403929	0
EPI_ISL_421236	EPI_ISL_403929	0
EPI_ISL_421237	EPI_ISL_403929	0
EPI_ISL_421238	EPI_ISL_403929	0
EPI_ISL_421239	EPI_ISL_403929	0
EPI_ISL_421240	EPI_ISL_403929	0
EPI_ISL_421241	EPI_ISL_403929	0
EPI_ISL_421242	EPI_ISL_403929	0
EPI_ISL_421243	EPI_ISL_403929	0
EPI_ISL_421244	EPI_ISL_403929	0
EPI_ISL_421247	EPI_ISL_403929	0
EPI_ISL_421248	EPI_ISL_403929	0
EPI_ISL_421249	EPI_ISL_403929	0
EPI_ISL_421250	EPI_ISL_403929	0
EPI_ISL_421251	EPI_ISL_403929	0
EPI_ISL_421252	EPI_ISL_403929	0
EPI_ISL_421253	EPI_ISL_403929	0
EPI_ISL_421254	EPI_ISL_403929	0
EPI_ISL_421256	EPI_ISL_403929	0
EPI_ISL_421257	EPI_ISL_403929	0
EPI_ISL_421258	EPI_ISL_403929	0
EPI_ISL_421259	EPI_ISL_403929	0
EPI_ISL_421260	EPI_ISL_403929	0
EPI_ISL_421261	EPI_ISL_403929	0
EPI_ISL_421262	EPI_ISL_403929	0
EPI_ISL_402128	EPI_ISL_403930	0
EPI_ISL_402119	EPI_ISL_403932	0
EPI_ISL_402121	EPI_ISL_403932	0
EPI_ISL_402127	EPI_ISL_403932	0
EPI_ISL_402128	EPI_ISL_403932	0
EPI_ISL_402130	EPI_ISL_403932	0
EPI_ISL_402132	EPI_ISL_403932	0
EPI_ISL_403928	EPI_ISL_403932	0
EPI_ISL_403930	EPI_ISL_403932	0
EPI_ISL_403934	EPI_ISL_403932	0
EPI_ISL_403936	EPI_ISL_403932	0
EPI_ISL_403937	EPI_ISL_403932	0
EPI_ISL_404227	EPI_ISL_403932	0
EPI_ISL_404228	EPI_ISL_403932	0
EPI_ISL_406031	EPI_ISL_403932	0
EPI_ISL_406531	EPI_ISL_403932	0
EPI_ISL_406533	EPI_ISL_403932	0
EPI_ISL_406534	EPI_ISL_403932	0
EPI_ISL_406535	EPI_ISL_403932	0
EPI_ISL_406536	EPI_ISL_403932	0
EPI_ISL_406538	EPI_ISL_403932	0
EPI_ISL_406594	EPI_ISL_403932	0
EPI_ISL_406716	EPI_ISL_403932	0
EPI_ISL_406717	EPI_ISL_403932	0
EPI_ISL_406800	EPI_ISL_403932	0
EPI_ISL_406970	EPI_ISL_403932	0
EPI_ISL_407313	EPI_ISL_403932	0
EPI_ISL_408479	EPI_ISL_403932	0
EPI_ISL_408481	EPI_ISL_403932	0
EPI_ISL_408486	EPI_ISL_403932	0
EPI_ISL_410218	EPI_ISL_403932	0
EPI_ISL_411066	EPI_ISL_403932	0
EPI_ISL_411915	EPI_ISL_403932	0
EPI_ISL_411927	EPI_ISL_403932	0
EPI_ISL_411950	EPI_ISL_403932	0
EPI_ISL_411952	EPI_ISL_403932	0
EPI_ISL_411953	EPI_ISL_403932	0
EPI_ISL_411957	EPI_ISL_403932	0
EPI_ISL_412898	EPI_ISL_403932	0
EPI_ISL_412966	EPI_ISL_403932	0
EPI_ISL_412967	EPI_ISL_403932	0
EPI_ISL_412981	EPI_ISL_403932	0
EPI_ISL_413851	EPI_ISL_403932	0
EPI_ISL_413852	EPI_ISL_403932	0
EPI_ISL_413857	EPI_ISL_403932	0
EPI_ISL_413861	EPI_ISL_403932	0
EPI_ISL_413863	EPI_ISL_403932	0
EPI_ISL_413864	EPI_ISL_403932	0
EPI_ISL_414510	EPI_ISL_403932	0
EPI_ISL_415709	EPI_ISL_403932	0
EPI_ISL_415711	EPI_ISL_403932	0
EPI_ISL_416044	EPI_ISL_403932	0
EPI_ISL_416046	EPI_ISL_403932	0
EPI_ISL_416047	EPI_ISL_403932	0
EPI_ISL_416320	EPI_ISL_403932	0
EPI_ISL_416321	EPI_ISL_403932	0
EPI_ISL_416324	EPI_ISL_403932	0
EPI_ISL_416325	EPI_ISL_403932	0
EPI_ISL_416329	EPI_ISL_403932	0
EPI_ISL_416331	EPI_ISL_403932	0
EPI_ISL_416332	EPI_ISL_403932	0
EPI_ISL_416334	EPI_ISL_403932	0
EPI_ISL_416336	EPI_ISL_403932	0
EPI_ISL_416337	EPI_ISL_403932	0
EPI_ISL_416340	EPI_ISL_403932	0
EPI_ISL_416342	EPI_ISL_403932	0
EPI_ISL_416348	EPI_ISL_403932	0
EPI_ISL_416349	EPI_ISL_403932	0
EPI_ISL_416353	EPI_ISL_403932	0
EPI_ISL_416354	EPI_ISL_403932	0
EPI_ISL_416358	EPI_ISL_403932	0
EPI_ISL_416359	EPI_ISL_403932	0
EPI_ISL_416361	EPI_ISL_403932	0
EPI_ISL_416362	EPI_ISL_403932	0
EPI_ISL_416363	EPI_ISL_403932	0
EPI_ISL_416364	EPI_ISL_403932	0
EPI_ISL_416365	EPI_ISL_403932	0
EPI_ISL_416367	EPI_ISL_403932	0
EPI_ISL_416369	EPI_ISL_403932	0
EPI_ISL_416370	EPI_ISL_403932	0
EPI_ISL_416373	EPI_ISL_403932	0
EPI_ISL_416376	EPI_ISL_403932	0
EPI_ISL_416377	EPI_ISL_403932	0
EPI_ISL_416379	EPI_ISL_403932	0
EPI_ISL_416380	EPI_ISL_403932	0
EPI_ISL_416384	EPI_ISL_403932	0
EPI_ISL_416387	EPI_ISL_403932	0
EPI_ISL_416389	EPI_ISL_403932	0
EPI_ISL_416390	EPI_ISL_403932	0
EPI_ISL_416393	EPI_ISL_403932	0
EPI_ISL_416394	EPI_ISL_403932	0
EPI_ISL_416396	EPI_ISL_403932	0
EPI_ISL_416397	EPI_ISL_403932	0
EPI_ISL_416398	EPI_ISL_403932	0
EPI_ISL_416399	EPI_ISL_403932	0
EPI_ISL_416400	EPI_ISL_403932	0
EPI_ISL_416401	EPI_ISL_403932	0
EPI_ISL_416404	EPI_ISL_403932	0
EPI_ISL_416405	EPI_ISL_403932	0
EPI_ISL_416425	EPI_ISL_403932	0
EPI_ISL_416474	EPI_ISL_403932	0
EPI_ISL_418441	EPI_ISL_403932	0
EPI_ISL_418442	EPI_ISL_403932	0
EPI_ISL_418502	EPI_ISL_403932	0
EPI_ISL_418503	EPI_ISL_403932	0
EPI_ISL_418504	EPI_ISL_403932	0
EPI_ISL_418506	EPI_ISL_403932	0
EPI_ISL_418507	EPI_ISL_403932	0
EPI_ISL_418508	EPI_ISL_403932	0
EPI_ISL_418509	EPI_ISL_403932	0
EPI_ISL_418510	EPI_ISL_403932	0
EPI_ISL_418511	EPI_ISL_403932	0
EPI_ISL_418512	EPI_ISL_403932	0
EPI_ISL_418513	EPI_ISL_403932	0
EPI_ISL_418514	EPI_ISL_403932	0
EPI_ISL_418515	EPI_ISL_403932	0
EPI_ISL_418990	EPI_ISL_403932	0
EPI_ISL_418991	EPI_ISL_403932	0
EPI_ISL_421224	EPI_ISL_403932	0
EPI_ISL_421225	EPI_ISL_403932	0
EPI_ISL_421226	EPI_ISL_403932	0
EPI_ISL_421228	EPI_ISL_403932	0
EPI_ISL_421230	EPI_ISL_403932	0
EPI_ISL_421231	EPI_ISL_403932	0
EPI_ISL_421233	EPI_ISL_403932	0
EPI_ISL_421234	EPI_ISL_403932	0
EPI_ISL_421235	EPI_ISL_403932	0
EPI_ISL_421236	EPI_ISL_403932	0
EPI_ISL_421250	EPI_ISL_403932	0
EPI_ISL_421251	EPI_ISL_403932	0
EPI_ISL_421252	EPI_ISL_403932	0
EPI_ISL_421253	EPI_ISL_403932	0
EPI_ISL_421254	EPI_ISL_403932	0
EPI_ISL_421256	EPI_ISL_403932	0
EPI_ISL_421257	EPI_ISL_403932	0
EPI_ISL_421258	EPI_ISL_403932	0
EPI_ISL_421259	EPI_ISL_403932	0
EPI_ISL_421260	EPI_ISL_403932	0
EPI_ISL_421261	EPI_ISL_403932	0
EPI_ISL_421262	EPI_ISL_403932	0
EPI_ISL_402119	EPI_ISL_403933	0
EPI_ISL_402121	EPI_ISL_403933	0
EPI_ISL_402127	EPI_ISL_403933	0
EPI_ISL_402128	EPI_ISL_403933	0
EPI_ISL_402130	EPI_ISL_403933	0
EPI_ISL_402132	EPI_ISL_403933	0
EPI_ISL_403928	EPI_ISL_403933	0
EPI_ISL_403930	EPI_ISL_403933	0
EPI_ISL_403934	EPI_ISL_403933	0
EPI_ISL_403936	EPI_ISL_403933	0
EPI_ISL_403937	EPI_ISL_403933	0
EPI_ISL_404227	EPI_ISL_403933	0
EPI_ISL_404228	EPI_ISL_403933	0
EPI_ISL_406031	EPI_ISL_403933	0
EPI_ISL_406531	EPI_ISL_403933	0
EPI_ISL_406533	EPI_ISL_403933	0
EPI_ISL_406534	EPI_ISL_403933	0
EPI_ISL_406535	EPI_ISL_403933	0
EPI_ISL_406536	EPI_ISL_403933	0
EPI_ISL_406538	EPI_ISL_403933	0
EPI_ISL_406594	EPI_ISL_403933	0
EPI_ISL_406716	EPI_ISL_403933	0
EPI_ISL_406717	EPI_ISL_403933	0
EPI_ISL_406800	EPI_ISL_403933	0
EPI_ISL_406970	EPI_ISL_403933	0
EPI_ISL_407313	EPI_ISL_403933	0
EPI_ISL_408479	EPI_ISL_403933	0
EPI_ISL_408481	EPI_ISL_403933	0
EPI_ISL_408486	EPI_ISL_403933	0
EPI_ISL_410218	EPI_ISL_403933	0
EPI_ISL_411066	EPI_ISL_403933	0
EPI_ISL_411915	EPI_ISL_403933	0
EPI_ISL_411927	EPI_ISL_403933	0
EPI_ISL_411950	EPI_ISL_403933	0
EPI_ISL_411952	EPI_ISL_403933	0
EPI_ISL_411953	EPI_ISL_403933	0
EPI_ISL_411957	EPI_ISL_403933	0
EPI_ISL_412898	EPI_ISL_403933	0
EPI_ISL_412966	EPI_ISL_403933	0
EPI_ISL_412967	EPI_ISL_403933	0
EPI_ISL_412981	EPI_ISL_403933	0
EPI_ISL_413851	EPI_ISL_403933	0
EPI_ISL_413852	EPI_ISL_403933	0
EPI_ISL_413857	EPI_ISL_403933	0
EPI_ISL_413861	EPI_ISL_403933	0
EPI_ISL_413863	EPI_ISL_403933	0
EPI_ISL_413864	EPI_ISL_403933	0
EPI_ISL_414510	EPI_ISL_403933	0
EPI_ISL_415709	EPI_ISL_403933	0
EPI_ISL_415711	EPI_ISL_403933	0
EPI_ISL_416044	EPI_ISL_403933	0
EPI_ISL_416046	EPI_ISL_403933	0
EPI_ISL_416047	EPI_ISL_403933	0
EPI_ISL_416320	EPI_ISL_403933	0
EPI_ISL_416321	EPI_ISL_403933	0
EPI_ISL_416324	EPI_ISL_403933	0
EPI_ISL_416325	EPI_ISL_403933	0
EPI_ISL_416329	EPI_ISL_403933	0
EPI_ISL_416331	EPI_ISL_403933	0
EPI_ISL_416332	EPI_ISL_403933	0
EPI_ISL_416334	EPI_ISL_403933	0
EPI_ISL_416336	EPI_ISL_403933	0
EPI_ISL_416337	EPI_ISL_403933	0
EPI_ISL_416340	EPI_ISL_403933	0
EPI_ISL_416342	EPI_ISL_403933	0
EPI_ISL_416348	EPI_ISL_403933	0
EPI_ISL_416349	EPI_ISL_403933	0
EPI_ISL_416353	EPI_ISL_403933	0
EPI_ISL_416354	EPI_ISL_403933	0
EPI_ISL_416358	EPI_ISL_403933	0
EPI_ISL_416359	EPI_ISL_403933	0
EPI_ISL_416361	EPI_ISL_403933	0
EPI_ISL_416362	EPI_ISL_403933	0
EPI_ISL_416363	EPI_ISL_403933	0
EPI_ISL_416364	EPI_ISL_403933	0
EPI_ISL_416365	EPI_ISL_403933	0
EPI_ISL_416367	EPI_ISL_403933	0
EPI_ISL_416369	EPI_ISL_403933	0
EPI_ISL_416370	EPI_ISL_403933	0
EPI_ISL_416373	EPI_ISL_403933	0
EPI_ISL_416376	EPI_ISL_403933	0
EPI_ISL_416377	EPI_ISL_403933	0
EPI_ISL_416379	EPI_ISL_403933	0
EPI_ISL_416380	EPI_ISL_403933	0
EPI_ISL_416384	EPI_ISL_403933	0
EPI_ISL_416387	EPI_ISL_403933	0
EPI_ISL_416389	EPI_ISL_403933	0
EPI_ISL_416390	EPI_ISL_403933	0
EPI_ISL_416393	EPI_ISL_403933	0
EPI_ISL_416394	EPI_ISL_403933	0
EPI_ISL_416396	EPI_ISL_403933	0
EPI_ISL_416397	EPI_ISL_403933	0
EPI_ISL_416398	EPI_ISL_403933	0
EPI_ISL_416399	EPI_ISL_403933	0
EPI_ISL_416400	EPI_ISL_403933	0
EPI_ISL_416401	EPI_ISL_403933	0
EPI_ISL_416404	EPI_ISL_403933	0
EPI_ISL_416405	EPI_ISL_403933	0
EPI_ISL_416425	EPI_ISL_403933	0
EPI_ISL_416474	EPI_ISL_403933	0
EPI_ISL_418441	EPI_ISL_403933	0
EPI_ISL_418442	EPI_ISL_403933	0
EPI_ISL_418502	EPI_ISL_403933	0
EPI_ISL_418503	EPI_ISL_403933	0
EPI_ISL_418504	EPI_ISL_403933	0
EPI_ISL_418506	EPI_ISL_403933	0
EPI_ISL_418507	EPI_ISL_403933	0
EPI_ISL_418508	EPI_ISL_403933	0
EPI_ISL_418509	EPI_ISL_403933	0
EPI_ISL_418510	EPI_ISL_403933	0
EPI_ISL_418511	EPI_ISL_403933	0
EPI_ISL_418512	EPI_ISL_403933	0
EPI_ISL_418513	EPI_ISL_403933	0
EPI_ISL_418514	EPI_ISL_403933	0
EPI_ISL_418515	EPI_ISL_403933	0
EPI_ISL_418990	EPI_ISL_403933	0
EPI_ISL_418991	EPI_ISL_403933	0
EPI_ISL_421224	EPI_ISL_403933	0
EPI_ISL_421225	EPI_ISL_403933	0
EPI_ISL_421226	EPI_ISL_403933	0
EPI_ISL_421228	EPI_ISL_403933	0
EPI_ISL_421230	EPI_ISL_403933	0
EPI_ISL_421231	EPI_ISL_403933	0
EPI_ISL_421233	EPI_ISL_403933	0
EPI_ISL_421234	EPI_ISL_403933	0
EPI_ISL_421235	EPI_ISL_403933	0
EPI_ISL_421236	EPI_ISL_403933	0
EPI_ISL_421250	EPI_ISL_403933	0
EPI_ISL_421251	EPI_ISL_403933	0
EPI_ISL_421252	EPI_ISL_403933	0
EPI_ISL_421253	EPI_ISL_403933	0
EPI_ISL_421254	EPI_ISL_403933	0
EPI_ISL_421256	EPI_ISL_403933	0
EPI_ISL_421257	EPI_ISL_403933	0
EPI_ISL_421258	EPI_ISL_403933	0
EPI_ISL_421259	EPI_ISL_403933	0
EPI_ISL_421260	EPI_ISL_403933	0
EPI_ISL_421261	EPI_ISL_403933	0
EPI_ISL_421262	EPI_ISL_403933	0
EPI_ISL_402119	EPI_ISL_403934	0
EPI_ISL_402121	EPI_ISL_403934	0
EPI_ISL_402127	EPI_ISL_403934	0
EPI_ISL_402128	EPI_ISL_403934	0
EPI_ISL_402130	EPI_ISL_403934	0
EPI_ISL_402132	EPI_ISL_403934	0
EPI_ISL_403928	EPI_ISL_403934	0
EPI_ISL_403930	EPI_ISL_403934	0
EPI_ISL_406716	EPI_ISL_403934	0
EPI_ISL_406717	EPI_ISL_403934	0
EPI_ISL_406800	EPI_ISL_403934	0
EPI_ISL_411957	EPI_ISL_403934	0
EPI_ISL_412898	EPI_ISL_403934	0
EPI_ISL_402119	EPI_ISL_403935	0
EPI_ISL_402121	EPI_ISL_403935	0
EPI_ISL_402127	EPI_ISL_403935	0
EPI_ISL_402128	EPI_ISL_403935	0
EPI_ISL_402130	EPI_ISL_403935	0
EPI_ISL_402132	EPI_ISL_403935	0
EPI_ISL_403928	EPI_ISL_403935	0
EPI_ISL_403930	EPI_ISL_403935	0
EPI_ISL_403934	EPI_ISL_403935	0
EPI_ISL_403936	EPI_ISL_403935	0
EPI_ISL_403937	EPI_ISL_403935	0
EPI_ISL_404227	EPI_ISL_403935	0
EPI_ISL_404228	EPI_ISL_403935	0
EPI_ISL_406031	EPI_ISL_403935	0
EPI_ISL_406531	EPI_ISL_403935	0
EPI_ISL_406533	EPI_ISL_403935	0
EPI_ISL_406534	EPI_ISL_403935	0
EPI_ISL_406535	EPI_ISL_403935	0
EPI_ISL_406536	EPI_ISL_403935	0
EPI_ISL_406538	EPI_ISL_403935	0
EPI_ISL_406594	EPI_ISL_403935	0
EPI_ISL_406716	EPI_ISL_403935	0
EPI_ISL_406717	EPI_ISL_403935	0
EPI_ISL_406800	EPI_ISL_403935	0
EPI_ISL_406970	EPI_ISL_403935	0
EPI_ISL_407313	EPI_ISL_403935	0
EPI_ISL_408479	EPI_ISL_403935	0
EPI_ISL_408481	EPI_ISL_403935	0
EPI_ISL_408486	EPI_ISL_403935	0
EPI_ISL_410218	EPI_ISL_403935	0
EPI_ISL_411066	EPI_ISL_403935	0
EPI_ISL_411915	EPI_ISL_403935	0
EPI_ISL_411927	EPI_ISL_403935	0
EPI_ISL_411950	EPI_ISL_403935	0
EPI_ISL_411952	EPI_ISL_403935	0
EPI_ISL_411953	EPI_ISL_403935	0
EPI_ISL_411957	EPI_ISL_403935	0
EPI_ISL_412898	EPI_ISL_403935	0
EPI_ISL_412966	EPI_ISL_403935	0
EPI_ISL_412967	EPI_ISL_403935	0
EPI_ISL_412981	EPI_ISL_403935	0
EPI_ISL_413851	EPI_ISL_403935	0
EPI_ISL_413852	EPI_ISL_403935	0
EPI_ISL_413857	EPI_ISL_403935	0
EPI_ISL_413861	EPI_ISL_403935	0
EPI_ISL_413863	EPI_ISL_403935	0
EPI_ISL_413864	EPI_ISL_403935	0
EPI_ISL_414510	EPI_ISL_403935	0
EPI_ISL_415709	EPI_ISL_403935	0
EPI_ISL_415711	EPI_ISL_403935	0
EPI_ISL_416044	EPI_ISL_403935	0
EPI_ISL_416046	EPI_ISL_403935	0
EPI_ISL_416047	EPI_ISL_403935	0
EPI_ISL_416320	EPI_ISL_403935	0
EPI_ISL_416321	EPI_ISL_403935	0
EPI_ISL_416324	EPI_ISL_403935	0
EPI_ISL_416325	EPI_ISL_403935	0
EPI_ISL_416329	EPI_ISL_403935	0
EPI_ISL_416331	EPI_ISL_403935	0
EPI_ISL_416332	EPI_ISL_403935	0
EPI_ISL_416334	EPI_ISL_403935	0
EPI_ISL_416336	EPI_ISL_403935	0
EPI_ISL_416337	EPI_ISL_403935	0
EPI_ISL_416340	EPI_ISL_403935	0
EPI_ISL_416342	EPI_ISL_403935	0
EPI_ISL_416348	EPI_ISL_403935	0
EPI_ISL_416349	EPI_ISL_403935	0
EPI_ISL_416353	EPI_ISL_403935	0
EPI_ISL_416354	EPI_ISL_403935	0
EPI_ISL_416358	EPI_ISL_403935	0
EPI_ISL_416359	EPI_ISL_403935	0
EPI_ISL_416361	EPI_ISL_403935	0
EPI_ISL_416362	EPI_ISL_403935	0
EPI_ISL_416363	EPI_ISL_403935	0
EPI_ISL_416364	EPI_ISL_403935	0
EPI_ISL_416365	EPI_ISL_403935	0
EPI_ISL_416367	EPI_ISL_403935	0
EPI_ISL_416369	EPI_ISL_403935	0
EPI_ISL_416370	EPI_ISL_403935	0
EPI_ISL_416373	EPI_ISL_403935	0
EPI_ISL_416376	EPI_ISL_403935	0
EPI_ISL_416377	EPI_ISL_403935	0
EPI_ISL_416379	EPI_ISL_403935	0
EPI_ISL_416380	EPI_ISL_403935	0
EPI_ISL_416384	EPI_ISL_403935	0
EPI_ISL_416387	EPI_ISL_403935	0
EPI_ISL_416389	EPI_ISL_403935	0
EPI_ISL_416390	EPI_ISL_403935	0
EPI_ISL_416393	EPI_ISL_403935	0
EPI_ISL_416394	EPI_ISL_403935	0
EPI_ISL_416396	EPI_ISL_403935	0
EPI_ISL_416397	EPI_ISL_403935	0
EPI_ISL_416398	EPI_ISL_403935	0
EPI_ISL_416399	EPI_ISL_403935	0
EPI_ISL_416400	EPI_ISL_403935	0
EPI_ISL_416401	EPI_ISL_403935	0
EPI_ISL_416404	EPI_ISL_403935	0
EPI_ISL_416405	EPI_ISL_403935	0
EPI_ISL_416425	EPI_ISL_403935	0
EPI_ISL_416474	EPI_ISL_403935	0
EPI_ISL_418441	EPI_ISL_403935	0
EPI_ISL_418442	EPI_ISL_403935	0
EPI_ISL_418502	EPI_ISL_403935	0
EPI_ISL_418503	EPI_ISL_403935	0
EPI_ISL_418504	EPI_ISL_403935	0
EPI_ISL_418506	EPI_ISL_403935	0
EPI_ISL_418507	EPI_ISL_403935	0
EPI_ISL_418508	EPI_ISL_403935	0
EPI_ISL_418509	EPI_ISL_403935	0
EPI_ISL_418510	EPI_ISL_403935	0
EPI_ISL_418511	EPI_ISL_403935	0
EPI_ISL_418512	EPI_ISL_403935	0
EPI_ISL_418513	EPI_ISL_403935	0
EPI_ISL_418514	EPI_ISL_403935	0
EPI_ISL_418515	EPI_ISL_403935	0
EPI_ISL_418990	EPI_ISL_403935	0
EPI_ISL_418991	EPI_ISL_403935	0
EPI_ISL_421224	EPI_ISL_403935	0
EPI_ISL_421225	EPI_ISL_403935	0
EPI_ISL_421226	EPI_ISL_403935	0
EPI_ISL_421228	EPI_ISL_403935	0
EPI_ISL_421230	EPI_ISL_403935	0
EPI_ISL_421231	EPI_ISL_403935	0
EPI_ISL_421233	EPI_ISL_403935	0
EPI_ISL_421234	EPI_ISL_403935	0
EPI_ISL_421235	EPI_ISL_403935	0
EPI_ISL_421236	EPI_ISL_403935	0
EPI_ISL_421250	EPI_ISL_403935	0
EPI_ISL_421251	EPI_ISL_403935	0
EPI_ISL_421252	EPI_ISL_403935	0
EPI_ISL_421253	EPI_ISL_403935	0
EPI_ISL_421254	EPI_ISL_403935	0
EPI_ISL_421256	EPI_ISL_403935	0
EPI_ISL_421257	EPI_ISL_403935	0
EPI_ISL_421258	EPI_ISL_403935	0
EPI_ISL_421259	EPI_ISL_403935	0
EPI_ISL_421260	EPI_ISL_403935	0
EPI_ISL_421261	EPI_ISL_403935	0
EPI_ISL_421262	EPI_ISL_403935	0
EPI_ISL_402119	EPI_ISL_403936	0
EPI_ISL_402121	EPI_ISL_403936	0
EPI_ISL_402127	EPI_ISL_403936	0
EPI_ISL_402128	EPI_ISL_403936	0
EPI_ISL_402130	EPI_ISL_403936	0
EPI_ISL_402132	EPI_ISL_403936	0
EPI_ISL_403928	EPI_ISL_403936	0
EPI_ISL_403930	EPI_ISL_403936	0
EPI_ISL_403934	EPI_ISL_403936	0
EPI_ISL_406716	EPI_ISL_403936	0
EPI_ISL_406717	EPI_ISL_403936	0
EPI_ISL_406800	EPI_ISL_403936	0
EPI_ISL_411957	EPI_ISL_403936	0
EPI_ISL_412898	EPI_ISL_403936	0
EPI_ISL_402119	EPI_ISL_403937	0
EPI_ISL_402121	EPI_ISL_403937	0
EPI_ISL_402127	EPI_ISL_403937	0
EPI_ISL_402128	EPI_ISL_403937	0
EPI_ISL_402130	EPI_ISL_403937	0
EPI_ISL_402132	EPI_ISL_403937	0
EPI_ISL_403928	EPI_ISL_403937	0
EPI_ISL_403930	EPI_ISL_403937	0
EPI_ISL_403934	EPI_ISL_403937	0
EPI_ISL_406716	EPI_ISL_403937	0
EPI_ISL_406717	EPI_ISL_403937	0
EPI_ISL_406800	EPI_ISL_403937	0
EPI_ISL_411957	EPI_ISL_403937	0
EPI_ISL_412898	EPI_ISL_403937	0
EPI_ISL_402119	EPI_ISL_404227	0
EPI_ISL_402121	EPI_ISL_404227	0
EPI_ISL_402127	EPI_ISL_404227	0
EPI_ISL_402128	EPI_ISL_404227	0
EPI_ISL_402130	EPI_ISL_404227	0
EPI_ISL_402132	EPI_ISL_404227	0
EPI_ISL_403928	EPI_ISL_404227	0
EPI_ISL_403930	EPI_ISL_404227	0
EPI_ISL_403934	EPI_ISL_404227	0
EPI_ISL_406531	EPI_ISL_404227	0
EPI_ISL_406716	EPI_ISL_404227	0
EPI_ISL_406717	EPI_ISL_404227	0
EPI_ISL_406800	EPI_ISL_404227	0
EPI_ISL_411952	EPI_ISL_404227	0
EPI_ISL_411957	EPI_ISL_404227	0
EPI_ISL_412898	EPI_ISL_404227	0
EPI_ISL_421257	EPI_ISL_404227	0
EPI_ISL_421258	EPI_ISL_404227	0
EPI_ISL_402119	EPI_ISL_404228	0
EPI_ISL_402121	EPI_ISL_404228	0
EPI_ISL_402127	EPI_ISL_404228	0
EPI_ISL_402128	EPI_ISL_404228	0
EPI_ISL_402130	EPI_ISL_404228	0
EPI_ISL_402132	EPI_ISL_404228	0
EPI_ISL_403928	EPI_ISL_404228	0
EPI_ISL_403930	EPI_ISL_404228	0
EPI_ISL_403934	EPI_ISL_404228	0
EPI_ISL_403936	EPI_ISL_404228	0
EPI_ISL_403937	EPI_ISL_404228	0
EPI_ISL_404227	EPI_ISL_404228	0
EPI_ISL_406531	EPI_ISL_404228	0
EPI_ISL_406716	EPI_ISL_404228	0
EPI_ISL_406717	EPI_ISL_404228	0
EPI_ISL_406800	EPI_ISL_404228	0
EPI_ISL_410218	EPI_ISL_404228	0
EPI_ISL_411952	EPI_ISL_404228	0
EPI_ISL_411957	EPI_ISL_404228	0
EPI_ISL_412898	EPI_ISL_404228	0
EPI_ISL_416321	EPI_ISL_404228	0
EPI_ISL_418990	EPI_ISL_404228	0
EPI_ISL_421257	EPI_ISL_404228	0
EPI_ISL_421258	EPI_ISL_404228	0
EPI_ISL_402119	EPI_ISL_406030	0
EPI_ISL_402121	EPI_ISL_406030	0
EPI_ISL_402127	EPI_ISL_406030	0
EPI_ISL_402128	EPI_ISL_406030	0
EPI_ISL_402130	EPI_ISL_406030	0
EPI_ISL_402132	EPI_ISL_406030	0
EPI_ISL_403928	EPI_ISL_406030	0
EPI_ISL_403930	EPI_ISL_406030	0
EPI_ISL_403934	EPI_ISL_406030	0
EPI_ISL_403936	EPI_ISL_406030	0
EPI_ISL_403937	EPI_ISL_406030	0
EPI_ISL_404227	EPI_ISL_406030	0
EPI_ISL_404228	EPI_ISL_406030	0
EPI_ISL_406031	EPI_ISL_406030	0
EPI_ISL_406531	EPI_ISL_406030	0
EPI_ISL_406533	EPI_ISL_406030	0
EPI_ISL_406534	EPI_ISL_406030	0
EPI_ISL_406535	EPI_ISL_406030	0
EPI_ISL_406536	EPI_ISL_406030	0
EPI_ISL_406538	EPI_ISL_406030	0
EPI_ISL_406594	EPI_ISL_406030	0
EPI_ISL_406716	EPI_ISL_406030	0
EPI_ISL_406717	EPI_ISL_406030	0
EPI_ISL_406800	EPI_ISL_406030	0
EPI_ISL_406970	EPI_ISL_406030	0
EPI_ISL_407313	EPI_ISL_406030	0
EPI_ISL_408479	EPI_ISL_406030	0
EPI_ISL_408481	EPI_ISL_406030	0
EPI_ISL_408486	EPI_ISL_406030	0
EPI_ISL_410218	EPI_ISL_406030	0
EPI_ISL_411066	EPI_ISL_406030	0
EPI_ISL_411915	EPI_ISL_406030	0
EPI_ISL_411927	EPI_ISL_406030	0
EPI_ISL_411950	EPI_ISL_406030	0
EPI_ISL_411952	EPI_ISL_406030	0
EPI_ISL_411953	EPI_ISL_406030	0
EPI_ISL_411957	EPI_ISL_406030	0
EPI_ISL_412898	EPI_ISL_406030	0
EPI_ISL_412966	EPI_ISL_406030	0
EPI_ISL_412967	EPI_ISL_406030	0
EPI_ISL_412981	EPI_ISL_406030	0
EPI_ISL_413851	EPI_ISL_406030	0
EPI_ISL_413852	EPI_ISL_406030	0
EPI_ISL_413857	EPI_ISL_406030	0
EPI_ISL_413861	EPI_ISL_406030	0
EPI_ISL_413863	EPI_ISL_406030	0
EPI_ISL_413864	EPI_ISL_406030	0
EPI_ISL_414510	EPI_ISL_406030	0
EPI_ISL_415709	EPI_ISL_406030	0
EPI_ISL_415711	EPI_ISL_406030	0
EPI_ISL_416044	EPI_ISL_406030	0
EPI_ISL_416046	EPI_ISL_406030	0
EPI_ISL_416047	EPI_ISL_406030	0
EPI_ISL_416320	EPI_ISL_406030	0
EPI_ISL_416321	EPI_ISL_406030	0
EPI_ISL_416324	EPI_ISL_406030	0
EPI_ISL_416325	EPI_ISL_406030	0
EPI_ISL_416329	EPI_ISL_406030	0
EPI_ISL_416331	EPI_ISL_406030	0
[truncated: 19,529 more rows]
