# Supplementary material for: Inference of person-to-person transmission of COVID-19 reveals hidden super-spreading events during the early outbreak phase
Source: Nat Commun. 2020 Oct 6;11:5006. doi: 10.1038/s41467-020-18836-4 (PMC7538999; doi:10.1038/s41467-020-18836-4)
Supplement: Supplementary file 5 — Supplementary Data 2 [file 41467_2020_18836_MOESM5_ESM.xlsx]

## Sheet: Sheet1
	EPI_ISL_403928	EPI_ISL_402128	EPI_ISL_402130	EPI_ISL_412898	EPI_ISL_402127	EPI_ISL_402132	EPI_ISL_403930	EPI_ISL_402121	EPI_ISL_402119	EPI_ISL_406716	EPI_ISL_406800	EPI_ISL_406717	EPI_ISL_411957	EPI_ISL_403934	EPI_ISL_411952	EPI_ISL_421257	EPI_ISL_416321	EPI_ISL_421258	EPI_ISL_406531	EPI_ISL_403937	EPI_ISL_403936	EPI_ISL_404227	EPI_ISL_418513	EPI_ISL_410218	EPI_ISL_418990	EPI_ISL_404228	EPI_ISL_421231	EPI_ISL_416325	EPI_ISL_416405	EPI_ISL_416354	EPI_ISL_416044	EPI_ISL_416365	EPI_ISL_416358	EPI_ISL_416361	EPI_ISL_412966	EPI_ISL_416359	EPI_ISL_413864	EPI_ISL_416363	EPI_ISL_406533	EPI_ISL_416387	EPI_ISL_418504	EPI_ISL_413852	EPI_ISL_418515	EPI_ISL_418991	EPI_ISL_416474	EPI_ISL_416342	EPI_ISL_416384	EPI_ISL_416394	EPI_ISL_416353
EPI_ISL_403928	0	0.929134	1.89939	2.3637	2.27084	2.93926	2.92288	2.76053	2.75928	3.1606	2.93651	3.14336	4.02287	5.1741	7.66854	8.69504	8.01412	9.47057	7.53543	7.30946	6.74728	6.25384	7.48381	9.10199	8.71779	6.57818	6.96338	8.71654	8.5973	8.58905	7.04624	8.20485	8.84127	9.021	9.65904	9.86677	10.268	9.71691	7.46244	8.74741	6.92176	7.89589	7.03912	8.88839	7.96538	8.55981	8.82565	10.2447	9.02587
EPI_ISL_402128	0.929134	0	1.80852	2.27284	2.17998	2.84839	2.83202	2.66967	2.66842	3.06974	2.84564	3.05249	3.93201	5.08324	7.57768	8.60417	7.92326	9.3797	7.44457	7.2186	6.65642	6.16298	7.39295	9.01112	8.62692	6.48731	6.87252	8.62567	8.50644	8.49819	6.95538	8.11399	8.75041	8.93013	9.56818	9.7759	10.1771	9.62605	7.37158	8.65654	6.8309	7.80502	6.94826	8.79753	7.87452	8.46894	8.73478	10.1539	8.93501
EPI_ISL_402130	1.89939	1.80852	0	1.54406	1.45119	2.64904	2.63267	2.47032	2.46907	2.87039	2.64629	2.85314	3.73266	4.88389	7.37833	8.40482	7.72391	9.18035	7.24522	7.01925	6.45707	5.96363	7.1936	8.81177	8.42757	6.28796	6.67317	8.42632	8.30709	8.29884	6.75603	7.91464	8.55106	8.73078	9.36883	9.57655	9.97775	9.4267	7.17223	8.45719	6.63155	7.60567	6.74891	8.59818	7.67517	8.26959	8.53543	9.95451	8.73566
EPI_ISL_412898	2.3637	2.27284	1.54406	0	0.016248	3.11336	3.09699	2.93463	2.93338	3.33471	3.11061	3.31746	4.19698	5.34821	7.84264	8.86914	8.18823	9.64467	7.70954	7.48356	6.92138	6.42795	7.65792	9.27609	8.89189	6.75228	7.13748	8.89064	8.7714	8.76315	7.22035	8.37895	9.01537	9.1951	9.83315	10.0409	10.4421	9.89101	7.63655	8.92151	7.09586	8.06999	7.21322	9.06249	8.13948	8.73391	8.99975	10.4188	9.19998
EPI_ISL_402127	2.27084	2.17998	1.45119	0.016248	0	3.0205	3.00412	2.84177	2.84052	3.24184	3.01775	3.2246	4.10411	5.25534	7.74978	8.77628	8.09536	9.55181	7.61667	7.3907	6.82852	6.33508	7.56505	9.18323	8.79903	6.65942	7.04462	8.79778	8.67854	8.67029	7.12748	8.28609	8.92251	9.10224	9.74028	9.94801	10.3492	9.79815	7.54368	8.82865	7.003	7.97713	7.12036	8.96963	8.04662	8.64104	8.90689	10.326	9.10711
EPI_ISL_402132	2.93926	2.84839	2.64904	3.11336	3.0205	0	0.728909	1.4312	2.36208	2.7634	2.53931	2.74616	3.62567	4.7769	7.27134	8.29784	7.61692	9.07337	7.13823	6.91226	6.35008	5.85664	7.08661	8.70479	8.32058	6.18098	6.56618	8.31934	8.2001	8.19185	6.64904	7.80765	8.44407	8.6238	9.26184	9.46957	9.87077	9.31971	7.06524	8.35021	6.52456	7.49869	6.64192	8.49119	7.56818	8.1626	8.42845	9.84752	8.62867
EPI_ISL_403930	2.92288	2.83202	2.63267	3.09699	3.00412	0.728909	0	1.41482	2.34571	2.74703	2.52293	2.72978	3.6093	4.76053	7.25497	8.28146	7.60055	9.05699	7.12186	6.89589	6.33371	5.84027	7.07024	8.68841	8.30421	6.1646	6.54981	8.30296	8.18373	8.17548	6.63267	7.79128	8.4277	8.60742	9.24547	9.45319	9.85439	9.30334	7.04887	8.33383	6.50819	7.48231	6.62555	8.47482	7.55181	8.14623	8.41207	9.83115	8.6123
EPI_ISL_402121	2.76053	2.66967	2.47032	2.93463	2.84177	1.4312	1.41482	0	2.18335	2.58468	2.36058	2.56743	3.44694	4.59818	7.09261	8.11911	7.4382	8.89464	6.95951	6.73353	6.17135	5.67792	6.90789	8.52606	8.14186	6.00225	6.38745	8.14061	8.02137	8.01312	6.47032	7.62892	8.26534	8.44507	9.08311	9.29084	9.69204	9.14098	6.88651	8.17148	6.34583	7.31996	6.46319	8.31246	7.38945	7.98388	8.24972	9.66879	8.44994
EPI_ISL_402119	2.75928	2.66842	2.46907	2.93338	2.84052	2.36208	2.34571	2.18335	0	1.70529	1.48119	1.68804	2.56755	3.71879	6.21322	7.23972	6.55881	8.01525	6.08011	5.85414	5.29196	4.79853	6.0285	7.64667	7.26247	5.12286	5.50806	7.26122	7.14198	7.13373	5.59093	6.74953	7.38595	7.56568	8.20372	8.41145	8.81265	8.26159	6.00712	7.29209	5.46644	6.44057	5.5838	7.43307	6.51006	7.10449	7.37033	8.7894	7.57055
EPI_ISL_406716	3.1606	3.06974	2.87039	3.33471	3.24184	2.7634	2.74703	2.58468	1.70529	0	1.88251	2.08936	2.96888	4.12011	6.61455	7.64104	6.96013	8.41657	6.48144	6.25547	5.69329	5.19985	6.42982	8.04799	7.66379	5.52418	5.90939	7.66254	7.54331	7.53506	5.99225	7.15086	7.78728	7.967	8.60505	8.81277	9.21397	8.66292	6.40845	7.69341	5.86777	6.84189	5.98513	7.8344	6.91139	7.50581	7.77165	9.19073	7.97188
EPI_ISL_406800	2.93651	2.84564	2.64629	3.11061	3.01775	2.53931	2.52293	2.36058	1.48119	1.88251	0	1.84952	2.72903	3.88026	6.3747	7.4012	6.72028	8.17673	6.24159	6.01562	5.45344	4.96	6.18998	7.80815	7.42395	5.28434	5.66954	7.4227	7.30346	7.29521	5.75241	6.91101	7.54743	7.72716	8.3652	8.57293	8.97413	8.42307	6.1686	7.45357	5.62792	6.60205	5.74528	7.59455	6.67154	7.26597	7.53181	8.95088	7.73203
EPI_ISL_406717	3.14336	3.05249	2.85314	3.31746	3.2246	2.74616	2.72978	2.56743	1.68804	2.08936	1.84952	0	2.74016	3.89139	6.38583	7.41232	6.73141	8.18785	6.25272	6.02675	5.46457	4.97113	6.2011	7.81927	7.43507	5.29546	5.68066	7.43382	7.31459	7.30634	5.76353	6.92213	7.55856	7.73828	8.37633	8.58405	8.98525	8.4342	6.17973	7.46469	5.63905	6.61317	5.75641	7.60567	6.68266	7.27709	7.54293	8.962	7.74316
EPI_ISL_411957	4.02287	3.93201	3.73266	4.19698	4.10411	3.62567	3.6093	3.44694	2.56755	2.96888	2.72903	2.74016	0	3.40232	5.89676	6.92326	6.24234	7.69879	5.76365	5.53768	4.9755	4.48206	5.71204	7.33021	6.94601	4.8064	5.1916	6.94476	6.82552	6.81727	5.27447	6.43307	7.06949	7.24922	7.88726	8.09499	8.49619	7.94513	5.69066	6.97563	5.14998	6.12411	5.26734	7.11661	6.1936	6.78803	7.05387	8.47294	7.25409
EPI_ISL_403934	5.1741	5.08324	4.88389	5.34821	5.25534	4.7769	4.76053	4.59818	3.71879	4.12011	3.88026	3.89139	3.40232	0	5.64292	6.66942	5.9885	7.44494	5.50981	5.28384	4.72166	4.22822	5.45819	7.07637	6.69216	4.55256	4.93776	6.69091	6.57168	6.56343	5.02062	6.17923	6.81565	6.99538	7.63342	7.84114	8.24234	7.69129	5.43682	6.72178	4.89614	5.87027	5.0135	6.86277	5.93976	6.53418	6.80002	8.2191	7.00025
EPI_ISL_411952	7.66854	7.57768	7.37833	7.84264	7.74978	7.27134	7.25497	7.09261	6.21322	6.61455	6.3747	6.38583	5.89676	5.64292	0	2.06974	1.76703	3.22347	1.28834	1.06237	0.502187	2.7934	6.06762	7.68579	7.30159	5.16198	5.54718	7.30034	7.1811	7.17285	5.63005	6.78865	7.42507	7.6048	8.24284	8.45057	8.85177	8.30071	6.04624	7.33121	5.50556	6.47969	5.62292	7.47219	6.54918	7.14361	7.40945	8.82852	7.60967
EPI_ISL_421257	8.69504	8.60417	8.40482	8.86914	8.77628	8.29784	8.28146	8.11911	7.23972	7.64104	7.4012	7.41232	6.92326	6.66942	2.06974	0	2.79353	4.24997	2.31484	2.08886	1.52868	3.8199	7.09411	8.71229	8.32808	6.18848	6.57368	8.32683	8.2076	8.19935	6.65654	7.81515	8.45157	8.6313	9.26934	9.47707	9.87827	9.32721	7.07274	8.35771	6.53206	7.50619	6.64942	8.49869	7.57568	8.1701	8.43595	9.85502	8.63617
EPI_ISL_416321	8.01412	7.92326	7.72391	8.18823	8.09536	7.61692	7.60055	7.4382	6.55881	6.96013	6.72028	6.73141	6.24234	5.9885	1.76703	2.79353	0	2.99638	1.3827	1.40795	0.847769	3.13898	6.4132	8.03137	7.64717	5.50756	5.89276	7.64592	7.52668	7.51844	5.97563	7.13423	7.77065	7.95038	8.58843	8.79615	9.19735	8.64629	6.39183	7.67679	5.85114	6.82527	5.9685	7.81777	6.89476	7.48919	7.75503	9.1741	7.95526
EPI_ISL_421258	9.47057	9.3797	9.18035	9.64467	9.55181	9.07337	9.05699	8.89464	8.01525	8.41657	8.17673	8.18785	7.69879	7.44494	3.22347	4.24997	2.99638	0	2.83915	2.86439	2.30421	4.59543	7.86964	9.48781	9.10361	6.964	7.34921	9.10236	8.98313	8.97488	7.43207	8.59068	9.2271	9.40682	10.0449	10.2526	10.6538	10.1027	7.84827	9.13323	7.30759	8.28171	7.42495	9.27422	8.35121	8.94563	9.21147	10.6305	9.4117
EPI_ISL_406531	7.53543	7.44457	7.24522	7.70954	7.61667	7.13823	7.12186	6.95951	6.08011	6.48144	6.24159	6.25272	5.76365	5.50981	1.28834	2.31484	1.3827	2.83915	0	0.929259	0.369079	2.66029	5.93451	7.55268	7.16848	5.02887	5.41407	7.16723	7.04799	7.03975	5.49694	6.65554	7.29196	7.47169	8.10974	8.31746	8.71866	8.1676	5.91314	7.1981	5.37245	6.34658	5.48981	7.33908	6.41607	7.0105	7.27634	8.69541	7.47657
EPI_ISL_403937	7.30946	7.2186	7.01925	7.48356	7.3907	6.91226	6.89589	6.73353	5.85414	6.25547	6.01562	6.02675	5.53768	5.28384	1.06237	2.08886	1.40795	2.86439	0.929259	0	0.143107	2.43432	5.70854	7.32671	6.94251	4.8029	5.1881	6.94126	6.82202	6.81377	5.27097	6.42957	7.06599	7.24572	7.88376	8.09149	8.49269	7.94163	5.68716	6.97213	5.14648	6.12061	5.26384	7.11311	6.1901	6.78453	7.05037	8.46944	7.25059
EPI_ISL_403936	6.74728	6.65642	6.45707	6.92138	6.82852	6.35008	6.33371	6.17135	5.29196	5.69329	5.45344	5.46457	4.9755	4.72166	0.502187	1.52868	0.847769	2.30421	0.369079	0.143107	0	1.87214	5.14636	6.76453	6.38033	4.24072	4.62592	6.37908	6.25984	6.25159	4.70879	5.86739	6.50381	6.68354	7.32158	7.52931	7.93051	7.37945	5.12498	6.40995	4.5843	5.55843	4.70166	6.55093	5.62792	6.22235	6.48819	7.90726	6.68841
EPI_ISL_404227	6.25384	6.16298	5.96363	6.42795	6.33508	5.85664	5.84027	5.67792	4.79853	5.19985	4.96	4.97113	4.48206	4.22822	2.7934	3.8199	3.13898	4.59543	2.66029	2.43432	1.87214	0	4.65292	6.27109	5.88689	3.74728	4.13248	5.88564	5.7664	5.75816	4.21535	5.37395	6.01037	6.1901	6.82815	7.03587	7.43707	6.88601	4.63155	5.91651	4.09086	5.06499	4.20822	6.05749	5.13448	5.72891	5.99475	7.41382	6.19498
EPI_ISL_418513	7.48381	7.39295	7.1936	7.65792	7.56505	7.08661	7.07024	6.90789	6.0285	6.42982	6.18998	6.2011	5.71204	5.45819	6.06762	7.09411	6.4132	7.86964	5.93451	5.70854	5.14636	4.65292	0	3.97275	5.03687	2.89726	3.74041	5.49356	5.37433	6.97013	5.42732	6.58593	7.22235	7.40207	8.04012	8.24784	8.64904	8.09799	5.84352	7.12848	5.30284	6.27697	5.4202	7.26947	6.34646	6.94088	7.20672	8.6258	7.40695
EPI_ISL_410218	9.10199	9.01112	8.81177	9.27609	9.18323	8.70479	8.68841	8.52606	7.64667	8.04799	7.80815	7.81927	7.33021	7.07637	7.68579	8.71229	8.03137	9.48781	7.55268	7.32671	6.76453	6.27109	3.97275	0	6.65504	4.51544	5.35858	7.11174	6.9925	8.5883	7.04549	8.2041	8.84052	9.02025	9.65829	9.86602	10.2672	9.71616	7.46169	8.74666	6.92101	7.89514	7.03837	8.88764	7.96463	8.55906	8.8249	10.244	9.02512
EPI_ISL_418990	8.71779	8.62692	8.42757	8.89189	8.79903	8.32058	8.30421	8.14186	7.26247	7.66379	7.42395	7.43507	6.94601	6.69216	7.30159	8.32808	7.64717	9.10361	7.16848	6.94251	6.38033	5.88689	5.03687	6.65504	0	3.10111	4.97438	6.72753	6.6083	8.2041	6.66129	7.8199	8.45632	8.63605	9.27409	9.48181	9.88301	9.33196	7.07749	8.36245	6.53681	7.51094	6.65417	8.50344	7.58043	8.17485	8.44069	9.85977	8.64092
EPI_ISL_404228	6.57818	6.48731	6.28796	6.75228	6.65942	6.18098	6.1646	6.00225	5.12286	5.52418	5.28434	5.29546	4.8064	4.55256	5.16198	6.18848	5.50756	6.964	5.02887	4.8029	4.24072	3.74728	2.89726	4.51544	3.10111	0	2.83477	4.58793	4.46869	6.06449	4.52168	5.68029	6.31671	6.49644	7.13448	7.34221	7.74341	7.19235	4.93788	6.22285	4.3972	5.37133	4.51456	6.36383	5.44082	6.03525	6.30109	7.72016	6.50131
EPI_ISL_421231	6.96338	6.87252	6.67317	7.13748	7.04462	6.56618	6.54981	6.38745	5.50806	5.90939	5.66954	5.68066	5.1916	4.93776	5.54718	6.57368	5.89276	7.34921	5.41407	5.1881	4.62592	4.13248	3.74041	5.35858	4.97438	2.83477	0	3.9685	3.84927	6.44969	4.90689	6.06549	6.70191	6.88164	7.51969	7.72741	8.12861	7.57755	5.32308	6.60805	4.7824	5.75653	4.89976	6.74903	5.82602	6.42045	6.68629	8.10536	6.88651
EPI_ISL_416325	8.71654	8.62567	8.42632	8.89064	8.79778	8.31934	8.30296	8.14061	7.26122	7.66254	7.4227	7.43382	6.94476	6.69091	7.30034	8.32683	7.64592	9.10236	7.16723	6.94126	6.37908	5.88564	5.49356	7.11174	6.72753	4.58793	3.9685	0	4.51431	8.20285	6.66004	7.81865	8.45507	8.6348	9.27284	9.48056	9.88176	9.33071	7.07624	8.3612	6.53556	7.50969	6.65292	8.50219	7.57918	8.1736	8.43945	9.85852	8.63967
EPI_ISL_416405	8.5973	8.50644	8.30709	8.7714	8.67854	8.2001	8.18373	8.02137	7.14198	7.54331	7.30346	7.31459	6.82552	6.57168	7.1811	8.2076	7.52668	8.98313	7.04799	6.82202	6.25984	5.7664	5.37433	6.9925	6.6083	4.46869	3.84927	4.51431	0	8.08361	6.54081	7.69941	8.33583	8.51556	9.15361	9.36133	9.76253	9.21147	6.95701	8.24197	6.41632	7.39045	6.53368	8.38295	7.45994	8.05437	8.32021	9.73928	8.52043
EPI_ISL_416354	8.58905	8.49819	8.29884	8.76315	8.67029	8.19185	8.17548	8.01312	7.13373	7.53506	7.29521	7.30634	6.81727	6.56343	7.17285	8.19935	7.51844	8.97488	7.03975	6.81377	6.25159	5.75816	6.97013	8.5883	8.2041	6.06449	6.44969	8.20285	8.08361	0	4.02487	7.69116	8.32758	8.50731	9.14536	9.35308	9.75428	9.20322	6.94876	8.23372	6.40807	7.3822	6.52543	8.3747	7.45169	8.04612	8.31196	9.73103	8.51219
EPI_ISL_416044	7.04624	6.95538	6.75603	7.22035	7.12748	6.64904	6.63267	6.47032	5.59093	5.99225	5.75241	5.76353	5.27447	5.02062	5.63005	6.65654	5.97563	7.43207	5.49694	5.27097	4.70879	4.21535	5.42732	7.04549	6.66129	4.52168	4.90689	6.66004	6.54081	4.02487	0	6.14836	6.78478	6.9645	7.60255	7.81027	8.21147	7.66042	5.40595	6.69091	4.86527	5.8394	4.98263	6.8319	5.90889	6.50331	6.76915	8.18823	6.96938
EPI_ISL_416365	8.20485	8.11399	7.91464	8.37895	8.28609	7.80765	7.79128	7.62892	6.74953	7.15086	6.91101	6.92213	6.43307	6.17923	6.78865	7.81515	7.13423	8.59068	6.65554	6.42957	5.86739	5.37395	6.58593	8.2041	7.8199	5.68029	6.06549	7.81865	7.69941	7.69116	6.14836	0	1.62167	5.50019	6.13823	6.34596	6.74716	6.1961	3.94163	5.2266	4.26109	5.23522	6.14123	7.9905	7.06749	7.66192	7.92776	9.34683	8.12798
EPI_ISL_416358	8.84127	8.75041	8.55106	9.01537	8.92251	8.44407	8.4277	8.26534	7.38595	7.78728	7.54743	7.55856	7.06949	6.81565	7.42507	8.45157	7.77065	9.2271	7.29196	7.06599	6.50381	6.01037	7.22235	8.84052	8.45632	6.31671	6.70191	8.45507	8.33583	8.32758	6.78478	1.62167	0	6.13661	6.77465	6.98238	7.38358	6.83252	4.57805	5.86302	4.89751	5.87164	6.77765	8.62692	7.70391	8.29834	8.56418	9.98325	8.7644
EPI_ISL_416361	9.021	8.93013	8.73078	9.1951	9.10224	8.6238	8.60742	8.44507	7.56568	7.967	7.72716	7.73828	7.24922	6.99538	7.6048	8.6313	7.95038	9.40682	7.47169	7.24572	6.68354	6.1901	7.40207	9.02025	8.63605	6.49644	6.88164	8.6348	8.51556	8.50731	6.9645	5.50019	6.13661	0	2.24872	2.45644	2.85764	3.51269	1.25822	2.56843	5.07724	6.05137	6.95738	8.80665	7.88364	8.47807	8.74391	10.163	8.94413
EPI_ISL_412966	9.65904	9.56818	9.36883	9.83315	9.74028	9.26184	9.24547	9.08311	8.20372	8.60505	8.3652	8.37633	7.88726	7.63342	8.24284	9.26934	8.58843	10.0449	8.10974	7.88376	7.32158	6.82815	8.04012	9.65829	9.27409	7.13448	7.51969	9.27284	9.15361	9.14536	7.60255	6.13823	6.77465	2.24872	0	2.47207	2.87327	4.15073	1.89626	3.20647	5.71529	6.68941	7.59543	9.44469	8.52168	9.11611	9.38195	10.801	9.58218
EPI_ISL_416359	9.86677	9.7759	9.57655	10.0409	9.94801	9.46957	9.45319	9.29084	8.41145	8.81277	8.57293	8.58405	8.09499	7.84114	8.45057	9.47707	8.79615	10.2526	8.31746	8.09149	7.52931	7.03587	8.24784	9.86602	9.48181	7.34221	7.72741	9.48056	9.36133	9.35308	7.81027	6.34596	6.98238	2.45644	2.47207	0	2.45407	4.35846	2.10399	3.4142	5.92301	6.89714	7.80315	9.65242	8.72941	9.32383	9.58968	11.0087	9.7899
EPI_ISL_413864	10.268	10.1771	9.97775	10.4421	10.3492	9.87077	9.85439	9.69204	8.81265	9.21397	8.97413	8.98525	8.49619	8.24234	8.85177	9.87827	9.19735	10.6538	8.71866	8.49269	7.93051	7.43707	8.64904	10.2672	9.88301	7.74341	8.12861	9.88176	9.76253	9.75428	8.21147	6.74716	7.38358	2.85764	2.87327	2.45407	0	4.75966	2.50519	3.8154	6.32421	7.29834	8.20435	10.0536	9.13061	9.72503	9.99088	11.4099	10.1911
EPI_ISL_416363	9.71691	9.62605	9.4267	9.89101	9.79815	9.31971	9.30334	9.14098	8.26159	8.66292	8.42307	8.4342	7.94513	7.69129	8.30071	9.32721	8.64629	10.1027	8.1676	7.94163	7.37945	6.88601	8.09799	9.71616	9.33196	7.19235	7.57755	9.33071	9.21147	9.20322	7.66042	6.1961	6.83252	3.51269	4.15073	4.35846	4.75966	0	1.58318	3.26434	5.77315	6.74728	7.65329	9.50256	8.57955	9.17398	9.43982	10.8589	9.64004
EPI_ISL_406533	7.46244	7.37158	7.17223	7.63655	7.54368	7.06524	7.04887	6.88651	6.00712	6.40845	6.1686	6.17973	5.69066	5.43682	6.04624	7.07274	6.39183	7.84827	5.91314	5.68716	5.12498	4.63155	5.84352	7.46169	7.07749	4.93788	5.32308	7.07624	6.95701	6.94876	5.40595	3.94163	4.57805	1.25822	1.89626	2.10399	2.50519	1.58318	0	1.00987	3.51869	4.49281	5.39883	7.24809	6.32508	6.91951	7.18535	8.60442	7.38558
EPI_ISL_416387	8.74741	8.65654	8.45719	8.92151	8.82865	8.35021	8.33383	8.17148	7.29209	7.69341	7.45357	7.46469	6.97563	6.72178	7.33121	8.35771	7.67679	9.13323	7.1981	6.97213	6.40995	5.91651	7.12848	8.74666	8.36245	6.22285	6.60805	8.3612	8.24197	8.23372	6.69091	5.2266	5.86302	2.56843	3.20647	3.4142	3.8154	3.26434	1.00987	0	4.80365	5.77778	6.68379	8.53306	7.61005	8.20447	8.47032	9.88939	8.67054
EPI_ISL_418504	6.92176	6.8309	6.63155	7.09586	7.003	6.52456	6.50819	6.34583	5.46644	5.86777	5.62792	5.63905	5.14998	4.89614	5.50556	6.53206	5.85114	7.30759	5.37245	5.14648	4.5843	4.09086	5.30284	6.92101	6.53681	4.3972	4.7824	6.53556	6.41632	6.40807	4.86527	4.26109	4.89751	5.07724	5.71529	5.92301	6.32421	5.77315	3.51869	4.80365	0	2.64204	4.85814	6.70741	5.7844	6.37883	6.64467	8.06374	6.84489
EPI_ISL_413852	7.89589	7.80502	7.60567	8.06999	7.97713	7.49869	7.48231	7.31996	6.44057	6.84189	6.60205	6.61317	6.12411	5.87027	6.47969	7.50619	6.82527	8.28171	6.34658	6.12061	5.55843	5.06499	6.27697	7.89514	7.51094	5.37133	5.75653	7.50969	7.39045	7.3822	5.8394	5.23522	5.87164	6.05137	6.68941	6.89714	7.29834	6.74728	4.49281	5.77778	2.64204	0	5.83227	7.68154	6.75853	7.35296	7.6188	9.03787	7.81902
EPI_ISL_418515	7.03912	6.94826	6.74891	7.21322	7.12036	6.64192	6.62555	6.46319	5.5838	5.98513	5.74528	5.75641	5.26734	5.0135	5.62292	6.64942	5.9685	7.42495	5.48981	5.26384	4.70166	4.20822	5.4202	7.03837	6.65417	4.51456	4.89976	6.65292	6.53368	6.52543	4.98263	6.14123	6.77765	6.95738	7.59543	7.80315	8.20435	7.65329	5.39883	6.68379	4.85814	5.83227	0	4.9735	4.05049	4.64492	6.74878	8.16785	6.94901
EPI_ISL_418991	8.88839	8.79753	8.59818	9.06249	8.96963	8.49119	8.47482	8.31246	7.43307	7.8344	7.59455	7.60567	7.11661	6.86277	7.47219	8.49869	7.81777	9.27422	7.33908	7.11311	6.55093	6.05749	7.26947	8.88764	8.50344	6.36383	6.74903	8.50219	8.38295	8.3747	6.8319	7.9905	8.62692	8.80665	9.44469	9.65242	10.0536	9.50256	7.24809	8.53306	6.70741	7.68154	4.9735	0	0.857393	5.55006	8.59805	10.0171	8.79828
EPI_ISL_416474	7.96538	7.87452	7.67517	8.13948	8.04662	7.56818	7.55181	7.38945	6.51006	6.91139	6.67154	6.68266	6.1936	5.93976	6.54918	7.57568	6.89476	8.35121	6.41607	6.1901	5.62792	5.13448	6.34646	7.96463	7.58043	5.44082	5.82602	7.57918	7.45994	7.45169	5.90889	7.06749	7.70391	7.88364	8.52168	8.72941	9.13061	8.57955	6.32508	7.61005	5.7844	6.75853	4.05049	0.857393	0	4.62705	7.67504	9.09411	7.87527
EPI_ISL_416342	8.55981	8.46894	8.26959	8.73391	8.64104	8.1626	8.14623	7.98388	7.10449	7.50581	7.26597	7.27709	6.78803	6.53418	7.14361	8.1701	7.48919	8.94563	7.0105	6.78453	6.22235	5.72891	6.94088	8.55906	8.17485	6.03525	6.42045	8.1736	8.05437	8.04612	6.50331	7.66192	8.29834	8.47807	9.11611	9.32383	9.72503	9.17398	6.91951	8.20447	6.37883	7.35296	4.64492	5.55006	4.62705	0	8.26947	9.68854	8.46969
EPI_ISL_416384	8.82565	8.73478	8.53543	8.99975	8.90689	8.42845	8.41207	8.24972	7.37033	7.77165	7.53181	7.54293	7.05387	6.80002	7.40945	8.43595	7.75503	9.21147	7.27634	7.05037	6.48819	5.99475	7.20672	8.8249	8.44069	6.30109	6.68629	8.43945	8.32021	8.31196	6.76915	7.92776	8.56418	8.74391	9.38195	9.58968	9.99088	9.43982	7.18535	8.47032	6.64467	7.6188	6.74878	8.59805	7.67504	8.26947	0	2.27734	1.54143
EPI_ISL_416394	10.2447	10.1539	9.95451	10.4188	10.326	9.84752	9.83115	9.66879	8.7894	9.19073	8.95088	8.962	8.47294	8.2191	8.82852	9.85502	9.1741	10.6305	8.69541	8.46944	7.90726	7.41382	8.6258	10.244	9.85977	7.72016	8.10536	9.85852	9.73928	9.73103	8.18823	9.34683	9.98325	10.163	10.801	11.0087	11.4099	10.8589	8.60442	9.88939	8.06374	9.03787	8.16785	10.0171	9.09411	9.68854	2.27734	0	2.9605
EPI_ISL_416353	9.02587	8.93501	8.73566	9.19998	9.10711	8.62867	8.6123	8.44994	7.57055	7.97188	7.73203	7.74316	7.25409	7.00025	7.60967	8.63617	7.95526	9.4117	7.47657	7.25059	6.68841	6.19498	7.40695	9.02512	8.64092	6.50131	6.88651	8.63967	8.52043	8.51219	6.96938	8.12798	8.7644	8.94413	9.58218	9.7899	10.1911	9.64004	7.38558	8.67054	6.84489	7.81902	6.94901	8.79828	7.87527	8.46969	1.54143	2.9605	0
EPI_ISL_416393	9.78215	9.69129	9.49194	9.95626	9.86339	9.38495	9.36858	9.20622	8.32683	8.72816	8.48831	8.49944	8.01037	7.75653	8.36595	9.39245	8.71154	10.168	8.23285	8.00687	7.44469	6.95126	8.16323	9.7814	9.3972	7.25759	7.64279	9.39595	9.27672	9.26847	7.72566	8.88426	9.52068	9.70041	10.3385	10.5462	10.9474	10.3963	8.14186	9.42682	7.60117	8.5753	7.70529	9.55456	8.63155	9.22597	2.29771	3.71679	1.50581
EPI_ISL_416380	9.73291	9.64204	9.44269	9.90701	9.81415	9.33571	9.31934	9.15698	8.27759	8.67892	8.43907	8.45019	7.96113	7.70729	8.31671	9.34321	8.66229	10.1187	8.1836	7.95763	7.39545	6.90201	8.11399	9.73216	9.34796	7.20835	7.59355	9.34671	9.22747	9.21922	7.67642	8.83502	9.47144	9.65117	10.2892	10.4969	10.8981	10.3471	8.09261	9.37758	7.55193	8.52606	7.65604	9.50531	8.5823	9.17673	2.24847	3.66754	1.45657
EPI_ISL_418506	6.66592	6.57505	6.3757	6.84002	6.74716	6.26872	6.25234	6.08999	5.2106	5.61192	5.37208	5.3832	4.89414	4.64029	5.24972	6.27622	5.5953	7.05174	5.11661	4.89064	4.32846	3.83502	5.04699	6.66517	6.28096	4.14136	4.52656	6.27972	6.16048	6.15223	4.60942	5.76803	6.40445	6.58418	7.22222	7.42995	7.83115	7.28009	5.02562	6.31059	4.48494	5.45907	4.58905	6.43832	5.51531	6.10974	5.75791	7.17698	5.95813
EPI_ISL_421226	6.77403	6.68316	6.48381	6.94813	6.85527	6.37683	6.36045	6.1981	5.31871	5.72003	5.48019	5.49131	5.00225	4.74841	5.35783	6.38433	5.70341	7.15986	5.22472	4.99875	4.43657	3.94313	5.15511	6.77328	6.38908	4.24947	4.63467	6.38783	6.26859	6.26034	4.71754	5.87614	6.51256	6.69229	7.33033	7.53806	7.93926	7.3882	5.13373	6.4187	4.59305	5.56718	4.69716	6.54643	5.62342	6.21785	5.86602	7.28509	6.06624
EPI_ISL_416404	9.4112	9.32033	9.12098	9.5853	9.49244	9.014	8.99763	8.83527	7.95588	8.35721	8.11736	8.12848	7.63942	7.38558	7.995	9.0215	8.34058	9.79703	7.86189	7.63592	7.07374	6.5803	7.79228	9.41045	9.02625	6.88664	7.27184	9.025	8.90576	8.89751	7.35471	8.51331	9.14973	9.32946	9.9675	10.1752	10.5764	10.0254	7.7709	9.05587	7.23022	8.20435	7.33433	9.1836	8.26059	8.85502	8.50319	9.92226	8.70341
EPI_ISL_407313	6.59305	6.50219	6.30284	6.76715	6.67429	6.19585	6.17948	6.01712	5.13773	5.53906	5.29921	5.31034	4.82127	4.56743	5.17685	6.20335	5.52243	6.97888	5.04374	4.81777	4.25559	3.76215	4.97413	6.5923	6.2081	4.06849	4.45369	6.20685	6.08761	6.07937	4.53656	5.69516	6.33158	6.51131	7.14936	7.35708	7.75828	7.20722	4.95276	6.23772	4.41207	5.3862	4.51619	6.36545	5.44244	6.03687	5.68504	7.10411	5.88526
EPI_ISL_418508	7.0395	6.94863	6.74928	7.2136	7.12073	6.64229	6.62592	6.46357	5.58418	5.9855	5.74566	5.75678	5.26772	5.01387	5.6233	6.64979	5.96888	7.42532	5.49019	5.26422	4.70204	4.2086	5.42057	7.03875	6.65454	4.51494	4.90014	6.65329	6.53406	6.52581	4.983	6.14161	6.77803	6.95776	7.5958	7.80352	8.20472	7.65367	5.3992	6.68416	4.85852	5.83265	4.96263	6.8119	5.88889	6.48331	6.13148	7.55056	6.33171
EPI_ISL_418509	7.0245	6.93363	6.73428	7.1986	7.10574	6.6273	6.61092	6.44857	5.56918	5.9705	5.73066	5.74178	5.25272	4.99888	5.6083	6.6348	5.95388	7.41032	5.47519	5.24922	4.68704	4.1936	5.40557	7.02375	6.63955	4.49994	4.88514	6.6383	6.51906	6.51081	4.968	6.12661	6.76303	6.94276	7.5808	7.78853	8.18973	7.63867	5.3842	6.66917	4.84352	5.81765	4.94763	6.7969	5.87389	6.46832	6.11649	7.53556	6.31671
EPI_ISL_418502	6.90526	6.8144	6.61505	7.07937	6.9865	6.50806	6.49169	6.32933	5.44994	5.85127	5.61142	5.62255	5.13348	4.87964	5.48906	6.51556	5.83465	7.29109	5.35596	5.12998	4.5678	4.07437	5.28634	6.90451	6.52031	4.3807	4.7659	6.51906	6.39983	6.39158	4.84877	6.00737	6.64379	6.82352	7.46157	7.66929	8.07049	7.51944	5.26497	6.54993	4.72428	5.69841	4.8284	6.67767	5.75466	6.34908	6.50669	7.92576	6.70691
EPI_ISL_416397	8.63192	8.54106	8.34171	8.80602	8.71316	8.23472	8.21835	8.05599	7.1766	7.57793	7.33808	7.34921	6.86014	6.6063	7.21572	8.24222	7.5613	9.01775	7.08261	6.85664	6.29446	5.80102	7.013	8.63117	8.24697	6.10736	6.49256	8.24572	8.12648	8.11824	6.57543	7.73403	8.37045	8.55018	9.18823	9.39595	9.79715	9.24609	6.99163	8.27659	6.45094	7.42507	6.55506	8.40432	7.48131	8.07574	8.23335	9.65242	8.43357
EPI_ISL_416401	8.65079	8.55993	8.36058	8.8249	8.73203	8.25359	8.23722	8.07487	7.19548	7.5968	7.35696	7.36808	6.87902	6.62517	7.2346	8.26109	7.58018	9.03662	7.10149	6.87552	6.31334	5.8199	7.03187	8.65004	8.26584	6.12623	6.51144	8.26459	8.14536	8.13711	6.5943	7.75291	8.38933	8.56905	9.2071	9.41482	9.81602	9.26497	7.0105	8.29546	6.46982	7.44394	6.57393	8.4232	7.50019	8.09461	8.25222	9.67129	8.45244
EPI_ISL_406534	6.94276	6.85189	6.65254	7.11686	7.024	6.54556	6.52918	6.36683	5.48744	5.88876	5.64892	5.66004	5.17098	4.91714	5.52656	6.55306	5.87214	7.32858	5.39345	5.16748	4.6053	4.11186	5.32383	6.94201	6.55781	4.4182	4.8034	6.55656	6.43732	6.42907	4.88626	6.04487	6.68129	6.86102	7.49906	7.70679	8.10799	7.55693	5.30246	6.58743	4.76178	5.73591	4.86589	6.71516	5.79215	6.38658	6.54418	7.96325	6.74441
EPI_ISL_421230	6.88789	6.79703	6.59768	7.06199	6.96913	6.49069	6.47432	6.31196	5.43257	5.8339	5.59405	5.60517	5.11611	4.86227	5.47169	6.49819	5.81727	7.27372	5.33858	5.11261	4.55043	4.05699	5.26897	6.88714	6.50294	4.36333	4.74853	6.50169	6.38245	6.3742	4.8314	5.99	6.62642	6.80615	7.44419	7.65192	8.05312	7.50206	5.24759	6.53256	4.70691	5.68104	4.81102	6.66029	5.73728	6.33171	6.48931	7.90839	6.68954
EPI_ISL_421262	8.53256	8.44169	8.24234	8.70666	8.6138	8.13536	8.11899	7.95663	7.07724	7.47857	7.23872	7.24984	6.76078	6.50694	8.98138	10.0079	9.32696	10.7834	8.84827	8.6223	8.06012	7.56668	8.79665	10.4148	10.0306	7.89101	8.27622	10.0294	9.91014	9.90189	8.35908	9.51769	10.1541	10.3338	10.9719	11.1796	11.5808	11.0297	8.77528	10.0602	8.2346	9.20872	8.35196	10.2012	9.27822	9.87264	10.1385	11.5576	10.3387
EPI_ISL_421261	8.45419	8.36333	8.16398	8.6283	8.53543	8.05699	8.04062	7.87827	6.99888	7.4002	7.16035	7.17148	6.68241	6.42857	8.90301	9.92951	9.24859	10.705	8.7699	8.54393	7.98175	7.48831	8.71829	10.3365	9.95226	7.81265	8.19785	9.95101	9.83177	9.82352	8.28071	9.43932	10.0757	10.2555	10.8935	11.1012	11.5024	10.9514	8.69691	9.98188	8.15623	9.13036	8.27359	10.1229	9.19985	9.79428	10.0601	11.4792	10.2603
EPI_ISL_421260	7.45957	7.3687	7.16935	7.63367	7.54081	7.06237	7.04599	6.88364	6.00425	6.40557	6.16573	6.17685	5.68779	5.43395	7.90839	8.93488	8.25397	9.71041	7.77528	7.54931	6.98713	6.49369	7.72366	9.34183	8.95763	6.81802	7.20322	8.95638	8.83715	8.8289	7.28609	8.44469	9.08111	9.26084	9.89889	10.1066	10.5078	9.95676	7.70229	8.98725	7.1616	8.13573	7.27897	9.12823	8.20522	8.79965	9.06549	10.4846	9.26572
EPI_ISL_416332	7.83152	7.74066	7.54131	8.00562	7.91276	7.43432	7.41795	7.25559	6.3762	6.77753	6.53768	6.54881	6.05974	5.8059	8.28034	9.30684	8.62592	10.0824	8.14723	7.92126	7.35908	6.86564	8.09561	9.71379	9.32958	7.18998	7.57518	9.32833	9.2091	9.20085	7.65804	8.81665	9.45307	9.6328	10.2708	10.4786	10.8798	10.3287	8.07424	9.35921	7.53356	8.50769	7.65092	9.50019	8.57718	9.1716	9.43745	10.8565	9.63767
EPI_ISL_416331	7.86489	7.77403	7.57468	8.039	7.94613	7.46769	7.45132	7.28896	6.40957	6.8109	6.57105	6.58218	6.09311	5.83927	8.31371	9.34021	8.65929	10.1157	8.1806	7.95463	7.39245	6.89901	8.12898	9.74716	9.36295	7.22335	7.60855	9.3617	9.24247	9.23422	7.69141	8.85002	9.48644	9.66617	10.3042	10.5119	10.9131	10.3621	8.10761	9.39258	7.56693	8.54106	7.68429	9.53356	8.61055	9.20497	9.47082	10.8899	9.67104
EPI_ISL_416373	8.7739	8.68304	8.48369	8.94801	8.85514	8.3767	8.36033	8.19798	7.31859	7.71991	7.48006	7.49119	7.00212	6.74828	9.22272	10.2492	9.5683	11.0247	9.08961	8.86364	8.30146	7.80802	9.038	10.6562	10.272	8.13236	8.51756	10.2707	10.1515	10.1432	8.60042	9.75903	10.3955	10.5752	11.2132	11.4209	11.8221	11.2711	9.01662	10.3016	8.47594	9.45007	8.5933	10.4426	9.51956	10.114	10.3798	11.7989	10.5801
EPI_ISL_412981	6.05312	5.96225	5.7629	6.22722	6.13436	5.65592	5.63955	5.47719	4.5978	4.99913	4.75928	4.7704	4.28134	4.0275	6.50194	7.52843	6.84752	8.30396	6.36883	6.14286	5.58068	5.08724	6.31721	7.93538	7.55118	5.41157	5.79678	7.54993	7.4307	7.42245	5.87964	7.03825	7.67467	7.85439	8.49244	8.70016	9.10136	8.55031	6.29584	7.5808	5.75516	6.72928	5.87252	7.72178	6.79878	7.3932	7.65904	9.07812	7.85927
EPI_ISL_416334	8.69854	8.60767	8.40832	8.87264	8.77978	8.30134	8.28496	8.12261	7.24322	7.64454	7.4047	7.41582	6.92676	6.67292	9.14736	10.1739	9.49294	10.9494	9.01425	8.78828	8.2261	7.73266	8.96263	10.5808	10.1966	8.05699	8.44219	10.1954	10.0761	10.0679	8.52506	9.68366	10.3201	10.4998	11.1379	11.3456	11.7468	11.1957	8.94126	10.2262	8.40057	9.3747	8.51794	10.3672	9.44419	10.0386	10.3045	11.7235	10.5047
EPI_ISL_413851	7.65779	7.56693	7.36758	7.8319	7.73903	7.26059	7.24422	7.08186	6.20247	6.6038	6.36395	6.37508	5.88601	5.63217	8.10661	9.13311	8.45219	9.90864	7.9735	7.74753	7.18535	6.69191	7.92188	9.54006	9.15586	7.01625	7.40145	9.15461	9.03537	9.02712	7.48431	8.64292	9.27934	9.45907	10.0971	10.3048	10.706	10.155	7.90051	9.18548	7.35983	8.33396	7.47719	9.32646	8.40345	8.99788	9.26372	10.6828	9.46394
EPI_ISL_408481	6.23147	6.14061	5.94126	6.40557	6.31271	5.83427	5.8179	5.65554	4.77615	5.17748	4.93763	4.94876	4.45969	4.20585	6.68029	7.70679	7.02587	8.48231	6.54718	6.32121	5.75903	5.26559	6.49556	8.11374	7.72953	5.58993	5.97513	7.72828	7.60905	7.6008	6.05799	7.2166	7.85302	8.03275	8.67079	8.87852	9.27972	8.72866	6.47419	7.75916	5.93351	6.90764	6.05087	7.90014	6.97713	7.57155	7.8374	9.25647	8.03762
EPI_ISL_416320	7.29959	7.20872	7.00937	7.47369	7.38083	6.90239	6.88601	6.72366	5.84427	6.24559	6.00575	6.01687	5.52781	5.27397	7.74841	8.7749	8.09399	9.55043	7.6153	7.38933	6.82715	6.33371	7.56368	9.18185	8.79765	6.65804	7.04324	8.7964	8.67717	8.66892	7.12611	8.28471	8.92113	9.10086	9.73891	9.94663	10.3478	9.79678	7.54231	8.82727	7.00162	7.97575	7.11899	8.96825	8.04524	8.63967	8.90551	10.3246	9.10574
EPI_ISL_406970	6.45957	6.3687	6.16935	6.63367	6.54081	6.06237	6.04599	5.88364	5.00425	5.40557	5.16573	5.17685	4.68779	4.43395	6.90839	7.93488	7.25397	8.71041	6.77528	6.54931	5.98713	5.49369	6.72366	8.34183	7.95763	5.81802	6.20322	7.95638	7.83715	7.8289	6.28609	7.44469	8.08111	8.26084	8.89889	9.10661	9.50781	8.95676	6.70229	7.98725	6.1616	7.13573	6.27897	8.12823	7.20522	7.79965	8.06549	9.48456	8.26572
EPI_ISL_416390	8.29571	8.20485	8.0055	8.46982	8.37695	7.89851	7.88214	7.71979	6.84039	7.24172	7.00187	7.013	6.52393	6.27009	8.74453	9.77103	9.09011	10.5466	8.61142	8.38545	7.82327	7.32983	8.55981	10.178	9.79378	7.65417	8.03937	9.79253	9.67329	9.66504	8.12223	9.28084	9.91726	10.097	10.735	10.9428	11.344	10.7929	8.53843	9.8234	7.99775	8.97188	8.11511	9.96438	9.04137	9.6358	9.90164	11.3207	10.1019
EPI_ISL_416047	8.51919	8.42832	8.22897	8.69329	8.60042	8.12198	8.10561	7.94326	7.06387	7.46519	7.22535	7.23647	6.74741	6.49356	8.968	9.9945	9.31359	10.77	8.8349	8.60892	8.04674	7.55331	8.78328	10.4014	10.0172	7.87764	8.26284	10.016	9.89676	9.88851	8.34571	9.50431	10.1407	10.3205	10.9585	11.1662	11.5674	11.0164	8.7619	10.0469	8.22122	9.19535	8.33858	10.1879	9.26484	9.85927	10.1251	11.5442	10.3253
EPI_ISL_416396	9.44757	9.35671	9.15736	9.62167	9.52881	9.05037	9.034	8.87164	7.99225	8.39358	8.15373	8.16485	7.67579	7.42195	9.89639	10.9229	10.242	11.6984	9.76328	9.53731	8.97513	8.48169	9.71166	11.3298	10.9456	8.80602	9.19123	10.9444	10.8251	10.8169	9.27409	10.4327	11.0691	11.2488	11.8869	12.0946	12.4958	11.9448	9.69029	10.9753	9.14961	10.1237	9.26697	11.1162	10.1932	10.7877	11.0535	12.4726	11.2537
EPI_ISL_406538	7.3717	7.28084	7.08149	7.54581	7.45294	6.9745	6.95813	6.79578	5.91639	6.31771	6.07787	6.08899	5.59993	5.34608	7.82827	8.85477	8.17385	9.6303	7.69516	7.46919	6.90701	6.41357	7.64354	9.26172	8.87752	6.73791	7.12311	8.87627	8.75703	8.74878	7.20597	8.36458	9.001	9.18073	9.81877	10.0265	10.4277	9.87664	7.62217	8.90714	7.08149	8.05562	7.19885	9.04812	8.12511	8.71954	8.98538	10.4044	9.1856
EPI_ISL_421254	8.70254	8.61167	8.41232	8.87664	8.78378	8.30534	8.28896	8.12661	7.24722	7.64854	7.4087	7.41982	6.93076	6.67692	9.15911	10.1856	9.50469	10.9611	9.026	8.80002	8.23785	7.74441	8.97438	10.5926	10.2083	8.06874	8.45394	10.2071	10.0879	10.0796	8.53681	9.69541	10.3318	10.5116	11.1496	11.3573	11.7585	11.2075	8.95301	10.238	8.41232	9.38645	8.52968	10.379	9.45594	10.0504	10.3162	11.7353	10.5164
EPI_ISL_421259	7.53843	7.44757	7.24822	7.71254	7.61967	7.14123	7.12486	6.9625	6.08311	6.48444	6.24459	6.25572	5.76665	5.51281	7.995	9.0215	8.34058	9.79703	7.86189	7.63592	7.07374	6.5803	7.81027	9.42845	9.04424	6.90464	7.28984	9.04299	8.92376	8.91551	7.3727	8.53131	9.16773	9.34746	9.9855	10.1932	10.5944	10.0434	7.7889	9.07387	7.24822	8.22235	7.36558	9.21485	8.29184	8.88626	9.15211	10.5712	9.35233
EPI_ISL_415711	7.14536	7.05449	6.85514	7.31946	7.2266	6.74816	6.73178	6.56943	5.69004	6.09136	5.85152	5.86264	5.37358	5.11974	7.60192	8.62842	7.94751	9.40395	7.46882	7.24284	6.68066	6.18723	7.4172	9.03537	8.65117	6.51156	6.89676	8.64992	8.53068	8.52243	6.97963	8.13823	8.77465	8.95438	9.59243	9.80015	10.2013	9.65029	7.39583	8.68079	6.85514	7.82927	6.9725	8.82177	7.89876	8.49319	8.75903	10.1781	8.95926
EPI_ISL_418511	7.34508	7.25422	7.05487	7.51919	7.42632	6.94788	6.93151	6.76915	5.88976	6.29109	6.05124	6.06237	5.5733	5.31946	7.80165	8.82815	8.14723	9.60367	7.66854	7.44257	6.88039	6.38695	7.61692	9.2351	8.85089	6.71129	7.09649	8.84964	8.73041	8.72216	7.17935	8.33796	8.97438	9.15411	9.79215	9.99988	10.4011	9.85002	7.59555	8.88051	7.05487	8.029	7.17223	9.0215	8.09849	8.69291	8.95876	10.3778	9.15898
EPI_ISL_416349	8.11861	8.02775	7.8284	8.29271	8.19985	7.72141	7.70504	7.54268	6.66329	7.06462	6.82477	6.8359	6.34683	6.09299	8.57518	9.60167	8.92076	10.3772	8.44207	8.2161	7.65392	7.16048	8.39045	10.0086	9.62442	7.48481	7.87002	9.62317	9.50394	9.49569	7.95288	9.11149	9.74791	9.92763	10.5657	10.7734	11.1746	10.6235	8.36908	9.65404	7.8284	8.80252	7.94576	9.79503	8.87202	9.46644	9.73228	11.1514	9.93251
EPI_ISL_421236	7.49656	7.4057	7.20635	7.67067	7.5778	7.09936	7.08299	6.92063	6.04124	6.44257	6.20272	6.21385	5.72478	5.47094	7.95313	8.97963	8.29871	9.75516	7.82002	7.59405	7.03187	6.53843	7.7684	9.38658	9.00237	6.86277	7.24797	9.00112	8.88189	8.87364	7.33083	8.48944	9.12586	9.30559	9.94363	10.1514	10.5526	10.0015	7.74703	9.032	7.20635	8.18048	7.32371	9.17298	8.24997	8.84439	9.11024	10.5293	9.31046
EPI_ISL_421235	7.52731	7.43645	7.2371	7.70141	7.60855	7.13011	7.11374	6.95138	6.07199	6.47332	6.23347	6.24459	5.75553	5.50169	7.98388	9.01037	8.32946	9.7859	7.85077	7.6248	7.06262	6.56918	7.79915	9.41732	9.03312	6.89351	7.27872	9.03187	8.91264	8.90439	7.36158	8.52018	9.15661	9.33633	9.97438	10.1821	10.5833	10.0322	7.77778	9.06274	7.2371	8.21122	7.35446	9.20372	8.28071	8.87514	9.14098	10.5601	9.34121
EPI_ISL_418441	6.64354	6.55268	6.35333	6.81765	6.72478	6.24634	6.22997	6.06762	5.18823	5.58955	5.34971	5.36083	4.87177	4.61792	7.10011	8.12661	7.44569	8.90214	6.967	6.74103	6.17885	5.68541	6.91539	8.53356	8.14936	6.00975	6.39495	8.14811	8.02887	8.02062	6.47782	7.63642	8.27284	8.45257	9.09061	9.29834	9.69954	9.14848	6.89401	8.17898	6.35333	7.32746	6.47069	8.31996	7.39695	7.99138	8.25722	9.67629	8.45744
EPI_ISL_416364	9.1791	9.08824	8.88889	9.35321	9.26034	8.7819	8.76553	8.60317	7.72378	8.12511	7.88526	7.89639	7.40732	7.15348	9.63567	10.6622	9.98125	11.4377	9.50256	9.27659	8.71441	8.22097	9.45094	11.0691	10.6849	8.54531	8.93051	10.6837	10.5644	10.5562	9.01337	10.172	10.8084	10.9881	11.6262	11.8339	12.2351	11.684	9.42957	10.7145	8.88889	9.86302	9.00625	10.8555	9.93251	10.5269	10.7928	12.2118	10.993
EPI_ISL_411915	7.32771	7.23685	7.0375	7.50181	7.40895	6.93051	6.91414	6.75178	5.87239	6.27372	6.03387	6.04499	5.55593	5.30209	7.78428	8.81077	8.12986	9.5863	7.65117	7.4252	6.86302	6.36958	7.59955	9.21772	8.83352	6.69391	7.07912	8.83227	8.71304	8.70479	7.16198	8.32058	8.95701	9.13673	9.77478	9.9825	10.3837	9.83265	7.57818	8.86314	7.0375	8.01162	7.15486	9.00412	8.08111	8.67554	8.94138	10.3605	9.14161
EPI_ISL_418507	6.87202	6.78115	6.5818	7.04612	6.95326	6.47482	6.45844	6.29609	5.4167	5.81802	5.57818	5.5893	5.10024	4.84639	7.32858	8.35508	7.67417	9.13061	7.19548	6.9695	6.40732	5.91389	7.14386	8.76203	8.37783	6.23822	6.62342	8.37658	8.25734	8.24909	6.70629	7.86489	8.50131	8.68104	9.31909	9.52681	9.92801	9.37695	7.12248	8.40745	6.5818	7.55593	6.69916	8.54843	7.62542	8.21985	8.48569	9.90476	8.68591
EPI_ISL_421256	7.63892	7.54806	7.34871	7.81302	7.72016	7.24172	7.22535	7.06299	6.1836	6.58493	6.34508	6.35621	5.86714	5.6133	8.09549	9.12198	8.44107	9.89751	7.96238	7.73641	7.17423	6.68079	7.91076	9.52893	9.14473	7.00512	7.39033	9.14348	9.02425	9.016	7.47319	8.6318	9.26822	9.44794	10.086	10.2937	10.6949	10.1439	7.88939	9.17435	7.34871	8.32283	7.46607	9.31534	8.39233	8.98675	9.25259	10.6717	9.45282
EPI_ISL_416046	7.09199	7.00112	6.80177	7.26609	7.17323	6.69479	6.67842	6.51606	5.63667	6.038	5.79815	5.80927	5.32021	5.06637	7.54856	8.57505	7.89414	9.35058	7.41545	7.18948	6.6273	6.13386	7.36383	8.982	8.5978	6.45819	6.84339	8.59655	8.47732	8.46907	6.92626	8.08486	8.72128	8.90101	9.53906	9.74678	10.148	9.59693	7.34246	8.62742	6.80177	7.7759	6.91914	8.7684	7.84539	8.43982	8.70566	10.1247	8.90589
EPI_ISL_416425	8.30209	8.21122	8.01187	8.47619	8.38333	7.90489	7.88851	7.72616	6.84677	7.24809	7.00825	7.01937	6.53031	6.27647	8.75866	9.78515	9.10424	10.5607	8.62555	8.39958	7.8374	7.34396	8.57393	10.1921	9.8079	7.66829	8.05349	9.80665	9.68741	9.67917	8.13636	9.29496	9.93138	10.1111	10.7492	10.9569	11.3581	10.807	8.55256	9.83752	8.01187	8.986	8.12923	9.9785	9.05549	9.64992	9.91576	11.3348	10.116
EPI_ISL_408479	7.08261	6.99175	6.7924	7.25672	7.16385	6.68541	6.66904	6.50669	5.6273	6.02862	5.78878	5.7999	5.31084	5.05699	7.53918	8.56568	7.88476	9.34121	7.40607	7.1801	6.61792	6.12448	7.35446	8.97263	8.58843	6.44882	6.83402	8.58718	8.46794	8.45969	6.91689	8.07549	8.71191	8.89164	9.52968	9.73741	10.1386	9.58755	7.33308	8.61805	6.7924	7.76653	6.90976	8.75903	7.83602	8.43045	8.69629	10.1154	8.89651
EPI_ISL_418503	7.01	6.91914	6.71979	7.1841	7.09124	6.6128	6.59643	6.43407	5.55468	5.95601	5.71616	5.72728	5.23822	4.98438	7.46657	8.49306	7.81215	9.26859	7.33346	7.10749	6.54531	6.05187	7.28184	8.90001	8.51581	6.3762	6.7614	8.51456	8.39533	8.38708	6.84427	8.00287	8.6393	8.81902	9.45707	9.66479	10.066	9.51494	7.26047	8.54543	6.71979	7.69391	6.83715	8.68641	7.7634	8.35783	8.62367	10.0427	8.8239
EPI_ISL_421224	7.07724	6.98638	6.78703	7.25134	7.15848	6.68004	6.66367	6.50131	5.62192	6.02325	5.7834	5.79453	5.30546	5.05162	7.53381	8.5603	7.87939	9.33583	7.4007	7.17473	6.61255	6.11911	7.34908	8.96725	8.58305	6.44344	6.82865	8.5818	8.46257	8.45432	6.91151	8.07012	8.70654	8.88626	9.52431	9.73203	10.1332	9.58218	7.32771	8.61267	6.78703	7.76115	6.90439	8.75366	7.83065	8.42507	8.69091	10.11	8.89114
EPI_ISL_416376	8.94526	8.85439	8.65504	9.11936	9.0265	8.54806	8.53168	8.36933	7.48994	7.89126	7.65142	7.66254	7.17348	6.91964	9.40182	10.4283	9.74741	11.2038	9.26872	9.04274	8.48056	7.98713	9.2171	10.8353	10.4511	8.31146	8.69666	10.4498	10.3306	10.3223	8.77953	9.93813	10.5746	10.7543	11.3923	11.6	12.0012	11.4502	9.19573	10.4807	8.65504	9.62917	8.7724	10.6217	9.69866	10.2931	10.5589	11.978	10.7592
EPI_ISL_412967	8.0265	7.93563	7.73628	8.2006	8.10774	7.6293	7.61292	7.45057	6.57118	6.9725	6.73266	6.74378	6.25472	6.00087	8.48306	9.50956	8.82865	10.2851	8.34996	8.12398	7.5618	7.06837	8.29834	9.91651	9.53231	7.3927	7.7779	9.53106	9.41182	9.40357	7.86077	9.01937	9.65579	9.83552	10.4736	10.6813	11.0825	10.5314	8.27697	9.56193	7.73628	8.71041	7.85364	9.70291	8.7799	9.37433	9.64017	11.0592	9.84039
EPI_ISL_406535	7.45844	7.36758	7.16823	7.63255	7.53968	7.06124	7.04487	6.88251	6.00312	6.40445	6.1646	6.17573	5.68666	5.43282	7.91501	8.94151	8.26059	9.71704	7.7819	7.55593	6.99375	6.50031	7.73028	9.34846	8.96425	6.82465	7.20985	8.963	8.84377	8.83552	7.29271	8.45132	9.08774	9.26747	9.90551	10.1132	10.5144	9.96338	7.70891	8.99388	7.16823	8.14236	7.28559	9.13486	8.21185	8.80627	9.07212	10.4912	9.27234
EPI_ISL_416398	8.52481	8.43395	8.2346	8.69891	8.60605	8.12761	8.11124	7.94888	7.06949	7.47082	7.23097	7.24209	6.75303	6.49919	8.98138	10.0079	9.32696	10.7834	8.84827	8.6223	8.06012	7.56668	8.79665	10.4148	10.0306	7.89101	8.27622	10.0294	9.91014	9.90189	8.35908	9.51769	10.1541	10.3338	10.9719	11.1796	11.5808	11.0297	8.77528	10.0602	8.2346	9.20872	8.35196	10.2012	9.27822	9.87264	10.1385	11.5576	10.3387
EPI_ISL_406536	7.44444	7.35358	7.15423	7.61855	7.52568	7.04724	7.03087	6.86852	5.98913	6.39045	6.15061	6.16173	5.67267	5.41882	7.90101	8.92751	8.24659	9.70304	7.7679	7.54193	6.97975	6.48631	7.71629	9.33446	8.95026	6.81065	7.19585	8.94901	8.82977	8.82152	7.27872	8.43732	9.07374	9.25347	9.89151	10.0992	10.5004	9.94938	7.69491	8.97988	7.15423	8.12836	7.27159	9.12086	8.19785	8.79228	9.05812	10.4772	9.25834
EPI_ISL_416324	8.06774	7.97688	7.77753	8.24184	8.14898	7.67054	7.65417	7.49181	6.61242	7.01375	6.7739	6.78503	6.29596	6.04212	8.52431	9.55081	8.86989	10.3263	8.3912	8.16523	7.60305	7.10961	8.33958	9.95776	9.57355	7.43395	7.81915	9.5723	9.45307	9.44482	7.90201	9.06062	9.69704	9.87677	10.5148	10.7225	11.1237	10.5727	8.31821	9.60317	7.77753	8.75166	7.89489	9.74416	8.82115	9.41557	9.68141	11.1005	9.88164
EPI_ISL_416369	8.97275	8.88189	8.68254	9.14686	9.05399	8.57555	8.55918	8.39683	7.51744	7.91876	7.67892	7.69004	7.20097	6.94713	9.42932	10.4558	9.7749	11.2313	9.29621	9.07024	8.50806	8.01462	9.24459	10.8628	10.4786	8.33896	8.72416	10.4773	10.3581	10.3498	8.80702	9.96563	10.602	10.7818	11.4198	11.6275	12.0287	11.4777	9.22322	10.5082	8.68254	9.65667	8.7999	10.6492	9.72616	10.3206	10.5864	12.0055	10.7867
EPI_ISL_411066	7.4387	7.34783	7.14848	7.6128	7.51994	7.04149	7.02512	6.86277	5.98338	6.3847	6.14486	6.15598	5.66692	5.41307	7.89526	8.92176	8.24084	9.69729	7.76215	7.53618	6.974	6.48056	7.71054	9.32871	8.94451	6.8049	7.1901	8.94326	8.82402	8.81577	7.27297	8.43157	9.06799	9.24772	9.88576	10.0935	10.4947	9.94363	7.68916	8.97413	7.14848	8.12261	7.26584	9.11511	8.1921	8.78653	9.05237	10.4714	9.25259
EPI_ISL_411950	7.4017	7.31084	7.11149	7.5758	7.48294	7.0045	6.98813	6.82577	5.94638	6.34771	6.10786	6.11899	5.62992	5.37608	7.85827	8.88476	8.20385	9.66029	7.72516	7.49919	6.93701	6.44357	7.67354	9.29171	8.90751	6.7679	7.15311	8.90626	8.78703	8.77878	7.23597	8.39458	9.031	9.21072	9.84877	10.0565	10.4577	9.90664	7.65217	8.93713	7.11149	8.08561	7.22885	9.07812	8.15511	8.74953	9.01537	10.4344	9.2156
EPI_ISL_416340	8.46807	8.3772	8.17785	8.64217	8.54931	8.07087	8.05449	7.89214	7.01275	7.41407	7.17423	7.18535	6.69629	6.44244	8.92463	9.95113	9.27022	10.7267	8.79153	8.56555	8.00337	7.50994	8.73991	10.3581	9.97388	7.83427	8.21947	9.97263	9.85339	9.84514	8.30234	9.46094	10.0974	10.2771	10.9151	11.1229	11.5241	10.973	8.71854	10.0035	8.17785	9.15198	8.29521	10.1445	9.22147	9.8159	10.0817	11.5008	10.282
EPI_ISL_418512	7.14761	7.05674	6.85739	7.32171	7.22885	6.75041	6.73403	6.57168	5.69229	6.09361	5.85377	5.86489	5.37583	5.12198	7.60417	8.63067	7.94976	9.4062	7.47107	7.24509	6.68291	6.18948	7.41945	9.03762	8.65342	6.51381	6.89901	8.65217	8.53293	8.52468	6.98188	8.14048	8.7769	8.95663	9.59468	9.8024	10.2036	9.65254	7.39808	8.68304	6.85739	7.83152	6.97475	8.82402	7.90101	8.49544	8.76128	10.1804	8.9615
EPI_ISL_421225	6.50094	6.41007	6.21072	6.67504	6.58218	6.10374	6.08736	5.92501	5.04562	5.44694	5.2071	5.21822	4.72916	4.47532	6.95751	7.984	7.30309	8.75953	6.8244	6.59843	6.03625	5.54281	6.77278	8.39095	8.00675	5.86714	6.25234	8.0055	7.88626	7.87802	6.33521	7.49381	8.13023	8.30996	8.94801	9.15573	9.55693	9.00587	6.75141	8.03637	6.21072	7.18485	6.32808	8.17735	7.25434	7.84877	8.11461	9.53368	8.31484
EPI_ISL_416389	7.14636	7.05549	6.85614	7.32046	7.2276	6.74916	6.73278	6.57043	5.69104	6.09236	5.85252	5.86364	5.37458	5.12073	7.60292	8.62942	7.94851	9.40495	7.46982	7.24384	6.68166	6.18823	7.4182	9.03637	8.65217	6.51256	6.89776	8.65092	8.53168	8.52343	6.98063	8.13923	8.77565	8.95538	9.59343	9.80115	10.2023	9.65129	7.39683	8.68179	6.85614	7.83027	6.9735	8.82277	7.89976	8.49419	8.76003	10.1791	8.96025
EPI_ISL_413857	9.00737	8.91651	8.71716	9.18148	9.08861	8.61017	8.5938	8.43145	7.55206	7.95338	7.71354	7.72466	7.2356	6.98175	9.46394	10.4904	9.80952	11.266	9.33083	9.10486	8.54268	8.04924	9.27922	10.8974	10.5132	8.37358	8.75878	10.5119	10.3927	10.3845	8.84164	10.0002	10.6367	10.8164	11.4544	11.6622	12.0634	11.5123	9.25784	10.5428	8.71716	9.69129	8.83452	10.6838	9.76078	10.3552	10.621	12.0401	10.8213
EPI_ISL_416348	9.68616	9.5953	9.39595	9.86027	9.7674	9.28896	9.27259	9.11024	8.23085	8.63217	8.39233	8.40345	7.91439	7.66054	10.1427	11.1692	10.4883	11.9448	10.0096	9.78365	9.22147	8.72803	9.95801	11.5762	11.192	9.05237	9.43757	11.1907	11.0715	11.0632	9.52043	10.679	11.3155	11.4952	12.1332	12.341	12.7422	12.1911	9.93663	11.2216	9.39595	10.3701	9.51331	11.3626	10.4396	11.034	11.2998	12.7189	11.5001
EPI_ISL_416329	8.72778	8.63692	8.43757	8.90189	8.80902	8.33058	8.31421	8.15186	7.27247	7.67379	7.43395	7.44507	6.95601	6.70216	9.18435	10.2108	9.52993	10.9864	9.05124	8.82527	8.26309	7.76965	8.99963	10.6178	10.2336	8.09399	8.47919	10.2323	10.1131	10.1049	8.56205	9.72066	10.3571	10.5368	11.1749	11.3826	11.7838	11.2327	8.97825	10.2632	8.43757	9.4117	8.55493	10.4042	9.48119	10.0756	10.3415	11.7605	10.5417
EPI_ISL_416399	10.3947	10.3038	10.1045	10.5688	10.4759	9.9975	9.98113	9.81877	8.93938	9.34071	9.10086	9.11199	8.62292	8.36908	10.8513	11.8778	11.1969	12.6533	10.7182	10.4922	9.93001	9.43657	10.6665	12.2847	11.9005	9.7609	10.1461	11.8993	11.78	11.7718	10.229	11.3876	12.024	12.2037	12.8418	13.0495	13.4507	12.8996	10.6452	11.9301	10.1045	11.0786	10.2218	12.0711	11.1481	11.7425	12.0084	13.4274	12.2086
EPI_ISL_421228	7.11449	7.02362	6.82427	7.28859	7.19573	6.71729	6.70091	6.53856	5.65917	6.06049	5.82065	5.83177	5.34271	5.08886	7.57105	8.59755	7.91664	9.37308	7.43795	7.21197	6.64979	6.15636	7.38633	9.0045	8.6203	6.48069	6.86589	8.61905	8.49981	8.49156	6.94876	8.10736	8.74378	8.92351	9.56155	9.76928	10.1705	9.61942	7.36495	8.64992	6.82427	7.7984	6.94163	8.7909	7.86789	8.46232	8.72816	10.1472	8.92838
EPI_ISL_416362	8.80365	8.71279	8.51344	8.97775	8.88489	8.40645	8.39008	8.22772	7.34833	7.74966	7.50981	7.52093	7.03187	6.77803	9.26022	10.2867	9.6058	11.0622	9.12711	8.90114	8.33896	7.84552	9.07549	10.6937	10.3095	8.16985	8.55506	10.3082	10.189	10.1807	8.63792	9.79653	10.4329	10.6127	11.2507	11.4584	11.8596	11.3086	9.05412	10.3391	8.51344	9.48756	8.6308	10.4801	9.55706	10.1515	10.4173	11.8364	10.6175
EPI_ISL_418514	7.79478	7.70391	7.50456	7.96888	7.87602	7.39758	7.3812	7.21885	6.33946	6.74078	6.50094	6.51206	6.023	5.76915	8.25134	9.27784	8.59693	10.0534	8.11824	7.89226	7.33008	6.83665	8.06662	9.68479	9.30059	7.16098	7.54618	9.29934	9.1801	9.17185	7.62905	8.78765	9.42407	9.6038	10.2418	10.4496	10.8508	10.2997	8.04524	9.33021	7.50456	8.47869	7.62192	9.47119	8.54818	9.14261	9.40845	10.8275	9.60867
EPI_ISL_421234	7.02462	6.93376	6.73441	7.19873	7.10586	6.62742	6.61105	6.44869	5.5693	5.97063	5.73078	5.74191	5.25284	4.999	7.48119	8.50769	7.82677	9.28321	7.34808	7.12211	6.55993	6.06649	7.29646	8.91464	8.53043	6.39083	6.77603	8.52918	8.40995	8.4017	6.85889	8.0175	8.65392	8.83365	9.47169	9.67942	10.0806	9.52956	7.27509	8.56005	6.73441	7.70854	6.85177	8.70104	7.77803	8.37245	8.6383	10.0574	8.83852
EPI_ISL_416337	9.03137	8.94051	8.74116	9.20547	9.11261	8.63417	8.6178	8.45544	7.57605	7.97738	7.73753	7.74866	7.25959	7.00575	9.48794	10.5144	9.83352	11.29	9.35483	9.12886	8.56668	8.07324	9.30321	10.9214	10.5372	8.39758	8.78278	10.5359	10.4167	10.4084	8.86564	10.0242	10.6607	10.8404	11.4784	11.6862	12.0874	11.5363	9.28184	10.5668	8.74116	9.71529	8.85852	10.7078	9.78478	10.3792	10.645	12.0641	10.8453
EPI_ISL_411927	8.03912	7.94826	7.74891	8.21322	8.12036	7.64192	7.62555	7.46319	6.5838	6.98513	6.74528	6.75641	6.26734	6.0135	8.49569	9.52218	8.84127	10.2977	8.36258	8.13661	7.57443	7.08099	8.31096	9.92913	9.54493	7.40532	7.79053	9.54368	9.42445	9.4162	7.87339	9.032	9.66842	9.84814	10.4862	10.6939	11.0951	10.5441	8.28959	9.57455	7.74891	8.72303	7.86627	9.71554	8.79253	9.38695	9.65279	11.0719	9.85302
EPI_ISL_421253	7.63817	7.54731	7.34796	7.81227	7.71941	7.24097	7.2246	7.06224	6.18285	6.58418	6.34433	6.35546	5.86639	5.61255	8.09474	9.12123	8.44032	9.89676	7.96163	7.73566	7.17348	6.68004	7.91001	9.52818	9.14398	7.00437	7.38958	9.14273	9.0235	9.01525	7.47244	8.63105	9.26747	9.44719	10.0852	10.293	10.6942	10.1431	7.88864	9.1736	7.34796	8.32208	7.46532	9.31459	8.39158	8.986	9.25184	10.6709	9.45207
EPI_ISL_414510	9.01125	8.92038	8.72103	9.18535	9.09249	8.61405	8.59768	8.43532	7.55593	7.95726	7.71741	7.72853	7.23947	6.98563	9.46782	10.4943	9.8134	11.2698	9.33471	9.10874	8.54656	8.05312	9.28309	10.9013	10.5171	8.37745	8.76265	10.5158	10.3966	10.3883	8.84552	10.0041	10.6405	10.8203	11.4583	11.666	12.0672	11.5162	9.26172	10.5467	8.72103	9.69516	8.8384	10.6877	9.76465	10.3591	10.6249	12.044	10.8251
EPI_ISL_413861	8.88151	8.79065	8.5913	9.05562	8.96275	8.48431	8.46794	8.30559	7.4262	7.82752	7.58768	7.5988	7.10974	6.85589	9.33808	10.3646	9.68366	11.1401	9.20497	8.979	8.41682	7.92338	9.15336	10.7715	10.3873	8.24772	8.63292	10.3861	10.2668	10.2586	8.71579	9.87439	10.5108	10.6905	11.3286	11.5363	11.9375	11.3865	9.13198	10.4169	8.5913	9.56543	8.70866	10.5579	9.63492	10.2293	10.4952	11.9143	10.6954
EPI_ISL_416400	9.005	8.91414	8.71479	9.1791	9.08624	8.6078	8.59143	8.42907	7.54968	7.95101	7.71116	7.72228	7.23322	6.97938	9.46157	10.4881	9.80715	11.2636	9.32846	9.10249	8.54031	8.04687	9.27684	10.895	10.5108	8.3712	8.75641	10.5096	10.3903	10.3821	8.83927	9.99788	10.6343	10.814	11.4521	11.6598	12.061	11.5099	9.25547	10.5404	8.71479	9.68891	8.83215	10.6814	9.75841	10.3528	10.6187	12.0377	10.8189
EPI_ISL_416367	8.89839	8.80752	8.60817	9.07249	8.97963	8.50119	8.48481	8.32246	7.44307	7.84439	7.60455	7.61567	7.12661	6.87277	9.35496	10.3815	9.70054	11.157	9.22185	8.99588	8.4337	7.94026	9.17023	10.7884	10.4042	8.26459	8.64979	10.4029	10.2837	10.2755	8.73266	9.89126	10.5277	10.7074	11.3455	11.5532	11.9544	11.4033	9.14886	10.4338	8.60817	9.5823	8.72553	10.5748	9.65179	10.2462	10.5121	11.9311	10.7123
EPI_ISL_415709	7.60805	7.51719	7.31784	7.78215	7.68929	7.21085	7.19448	7.03212	6.15273	6.55406	6.31421	6.32533	5.83627	5.58243	8.06462	9.09111	8.4102	9.86664	7.93151	7.70554	7.14336	6.64992	7.87989	9.49806	9.11386	6.97425	7.35946	9.11261	8.99338	8.98513	7.44232	8.60092	9.23735	9.41707	10.0551	10.2628	10.664	10.113	7.85852	9.14348	7.31784	8.29196	7.4352	9.28446	8.36145	8.95588	9.22172	10.6408	9.42195
EPI_ISL_421251	9.15386	9.06299	8.86364	9.32796	9.2351	8.75666	8.74028	8.57793	7.69854	8.09986	7.86002	7.87114	7.38208	7.12823	9.61042	10.6369	9.95601	11.4124	9.47732	9.25134	8.68916	8.19573	9.4257	11.0439	10.6597	8.52006	8.90526	10.6584	10.5392	10.5309	8.98813	10.1467	10.7832	10.9629	11.6009	11.8086	12.2098	11.6588	9.40432	10.6893	8.86364	9.83777	8.981	10.8303	9.90726	10.5017	10.7675	12.1866	10.9678
EPI_ISL_421250	9.15211	9.06124	8.86189	9.32621	9.23335	8.75491	8.73853	8.57618	7.69679	8.09811	7.85827	7.86939	7.38033	7.12648	9.60867	10.6352	9.95426	11.4107	9.47557	9.24959	8.68741	8.19398	9.42395	11.0421	10.6579	8.51831	8.90351	10.6567	10.5374	10.5292	8.98638	10.145	10.7814	10.9611	11.5992	11.8069	12.2081	11.657	9.40257	10.6875	8.86189	9.83602	8.97925	10.8285	9.90551	10.4999	10.7658	12.1849	10.966
EPI_ISL_416336	8.50806	8.4172	8.21785	8.68216	8.5893	8.11086	8.09449	7.93213	7.05274	7.45407	7.21422	7.22535	6.73628	6.48244	8.96463	9.99113	9.31021	10.7667	8.83152	8.60555	8.04337	7.54993	8.7799	10.3981	10.0139	7.87427	8.25947	10.0126	9.89339	9.88514	8.34233	9.50094	10.1374	10.3171	10.9551	11.1629	11.5641	11.013	8.75853	10.0435	8.21785	9.19198	8.33521	10.1845	9.26147	9.85589	10.1217	11.5408	10.322
EPI_ISL_418510	7.26209	7.17123	6.97188	7.4362	7.34333	6.86489	6.84852	6.68616	5.80677	6.2081	5.96825	5.97938	5.49031	5.23647	7.71866	8.74516	8.06424	9.52068	7.58555	7.35958	6.7974	6.30396	7.53393	9.15211	8.7679	6.6283	7.0135	8.76665	8.64742	8.63917	7.09636	8.25497	8.89139	9.07112	9.70916	9.91689	10.3181	9.76703	7.51256	8.79753	6.97188	7.94601	7.08924	8.93851	8.0155	8.60992	8.87577	10.2948	9.07599
EPI_ISL_418442	7.00937	6.91851	6.71916	7.18348	7.09061	6.61217	6.5958	6.43345	5.55406	5.95538	5.71554	5.72666	5.2376	4.98375	7.46594	8.49244	7.81152	9.26797	7.33283	7.10686	6.54468	6.05124	7.28121	8.89939	8.51519	6.37558	6.76078	8.51394	8.3947	8.38645	6.84364	8.00225	8.63867	8.8184	9.45644	9.66417	10.0654	9.51431	7.25984	8.54481	6.71916	7.69329	6.83652	8.68579	7.76278	8.35721	8.62305	10.0421	8.82327
EPI_ISL_421233	7.09336	7.0025	6.80315	7.26747	7.1746	6.69616	6.67979	6.51744	5.63805	6.03937	5.79953	5.81065	5.32158	5.06774	7.54993	8.57643	7.89551	9.35196	7.41682	7.19085	6.62867	6.13523	7.3652	8.98338	8.59918	6.45957	6.84477	8.59793	8.47869	8.47044	6.92763	8.08624	8.72266	8.90239	9.54043	9.74816	10.1494	9.5983	7.34383	8.6288	6.80315	7.77728	6.92051	8.76978	7.84677	8.44119	8.70704	10.1261	8.90726
EPI_ISL_413863	8.40882	8.31796	8.11861	8.58293	8.49006	8.01162	7.99525	7.8329	6.95351	7.35483	7.11499	7.12611	6.63705	6.3832	8.86539	9.89189	9.21097	10.6674	8.73228	8.50631	7.94413	7.45069	8.68066	10.2988	9.91464	7.77503	8.16023	9.91339	9.79415	9.7859	8.24309	9.4017	10.0381	10.2178	10.8559	11.0636	11.4648	10.9138	8.65929	9.94426	8.11861	9.09274	8.23597	10.0852	9.16223	9.75666	10.0225	11.4416	10.2227
EPI_ISL_411953	7.46844	7.37758	7.17823	7.64254	7.54968	7.07124	7.05487	6.89251	6.01312	6.41445	6.1746	6.18573	5.69666	5.44282	7.92501	8.95151	8.27059	9.72703	7.7919	7.56593	7.00375	6.51031	7.74028	9.35846	8.97425	6.83465	7.21985	8.973	8.85377	8.84552	7.30271	8.46132	9.09774	9.27747	9.91551	10.1232	10.5244	9.97338	7.71891	9.00387	7.17823	8.15236	7.29559	9.14486	8.22185	8.81627	9.08211	10.5012	9.28234
EPI_ISL_416370	8.93601	8.84514	8.64579	9.11011	9.01725	8.53881	8.52243	8.36008	7.48069	7.88201	7.64217	7.65329	7.16423	6.91039	9.39258	10.4191	9.73816	11.1946	9.25947	9.0335	8.47132	7.97788	9.20785	10.826	10.4418	8.30221	8.68741	10.4406	10.3213	10.3131	8.77028	9.92888	10.5653	10.745	11.3831	11.5908	11.992	11.4409	9.18648	10.4714	8.64579	9.61992	8.76315	10.6124	9.68941	10.2838	10.5497	11.9688	10.7499
EPI_ISL_416379	8.76878	8.67792	8.47857	8.94288	8.85002	8.37158	8.35521	8.19285	7.31346	7.71479	7.47494	7.48606	6.997	6.74316	9.22535	10.2518	9.57093	11.0274	9.09224	8.86627	8.30409	7.81065	9.04062	10.6588	10.2746	8.13498	8.52018	10.2733	10.1541	10.1459	8.60305	9.76165	10.3981	10.5778	11.2158	11.4236	11.8248	11.2737	9.01925	10.3042	8.47857	9.45269	8.59593	10.4452	9.52218	10.1166	10.3825	11.8015	10.5827
EPI_ISL_406031	7.05624	6.96538	6.76603	7.23035	7.13748	6.65904	6.64267	6.48031	5.60092	6.00225	5.7624	5.77353	5.28446	5.03062	7.51281	8.53931	7.85839	9.31484	7.3797	7.15373	6.59155	6.09811	7.32808	8.94626	8.56205	6.42245	6.80765	8.5608	8.44157	8.43332	6.89051	8.04912	8.68554	8.86527	9.50331	9.71104	10.1122	9.56118	7.30671	8.59168	6.76603	7.74016	6.88339	8.73266	7.80965	8.40407	8.66992	10.089	8.87014
EPI_ISL_406594	5.31309	5.22222	5.02287	5.48719	5.39433	4.91589	4.89951	4.73716	3.85777	4.25909	4.01925	4.03037	3.54131	3.28746	5.76965	6.79615	6.11524	7.57168	5.63655	5.41057	4.84839	4.35496	5.58493	7.2031	6.8189	4.67929	5.06449	6.81765	6.69841	6.69016	5.14736	6.30596	6.94238	7.12211	7.76015	7.96788	8.36908	7.81802	5.56355	6.84852	5.02287	5.997	5.14023	6.9895	6.06649	6.66092	6.92676	8.34583	7.12698
EPI_ISL_408486	5.34071	5.24984	5.05049	5.51481	5.42195	4.94351	4.92713	4.76478	3.88539	4.28671	4.04687	4.05799	3.56893	3.81602	6.31046	7.33696	6.65604	8.11249	6.17735	5.95138	5.3892	4.89576	6.12573	7.74391	7.35971	5.2201	5.6053	7.35846	7.23922	7.23097	5.68816	6.84677	7.48319	7.66292	8.30096	8.50869	8.90989	8.35883	6.10436	7.38933	5.56368	6.53781	5.68104	7.53031	6.6073	7.20172	7.46757	8.88664	7.66779
EPI_ISL_421252	5.37683	5.28596	5.08661	5.55093	5.45807	4.97963	4.96325	4.8009	3.92151	4.32283	4.08299	4.09411	3.60505	3.85214	6.34658	7.37308	6.69216	8.14861	6.21347	5.9875	5.42532	4.93188	6.16185	7.78003	7.39583	5.25622	5.64142	7.39458	7.27534	7.26709	5.72428	6.88289	7.51931	7.69904	8.33708	8.54481	8.94601	8.39495	6.14048	7.42545	5.5998	6.57393	5.71716	7.56643	6.64342	7.23785	7.50369	8.92276	7.70391
EPI_ISL_421238	7.83615	7.74528	7.54593	8.01025	7.91739	7.43895	7.42257	7.26022	6.38083	6.78215	6.54231	6.55343	7.19248	8.34371	10.8381	11.8646	11.1837	12.6402	10.705	10.4791	9.91689	9.42345	10.6534	12.2716	11.8874	9.74778	10.133	11.8861	11.7669	11.7587	10.2158	11.3745	12.0109	12.1906	12.8286	13.0364	13.4376	12.8865	10.632	11.917	10.0914	11.0655	10.2087	12.058	11.135	11.7294	11.9953	13.4143	12.1955
EPI_ISL_416319	7.76165	7.67079	7.47144	7.93576	7.84289	7.36445	7.34808	7.18573	6.30634	6.70766	6.46782	6.47894	7.11799	8.26922	10.7637	11.7902	11.1092	12.5657	10.6305	10.4046	9.84239	9.34896	10.5789	12.1971	11.8129	9.67329	10.0585	11.8116	11.6924	11.6842	10.1414	11.3	11.9364	12.1161	12.7542	12.9619	13.3631	12.812	10.5576	11.8425	10.0169	10.991	10.1342	11.9835	11.0605	11.6549	11.9208	13.3398	12.121
EPI_ISL_416377	9.05012	8.95926	8.75991	9.22422	9.13136	8.65292	8.63655	8.47419	7.5948	7.99613	7.75628	7.7674	8.40645	9.55768	12.0521	13.0786	12.3977	13.8541	11.919	11.693	11.1309	10.6374	11.8674	13.4856	13.1014	10.9618	11.347	13.1001	12.9809	12.9726	11.4298	12.5884	13.2248	13.4046	14.0426	14.2503	14.6515	14.1005	11.846	13.131	11.3053	12.2795	11.4227	13.272	12.349	12.9434	13.2092	14.6283	13.4094
EPI_ISL_416318	7.75028	7.65942	7.46007	7.92438	7.83152	7.35308	7.33671	7.17435	6.29496	6.69629	6.45644	6.46757	7.10661	8.25784	10.7523	11.7788	11.0979	12.5543	10.6192	10.3932	9.83102	9.33758	10.5676	12.1857	11.8015	9.66192	10.0471	11.8003	11.681	11.6728	10.13	11.2886	11.925	12.1047	12.7428	12.9505	13.3517	12.8006	10.5462	11.8311	10.0055	10.9796	10.1229	11.9721	11.0491	11.6435	11.9094	13.3285	12.1096
EPI_ISL_406593	5.92638	5.83552	5.63617	6.10049	6.00762	5.52918	5.51281	5.35046	4.47107	4.87239	4.63255	4.64367	5.28271	6.43395	8.92838	9.95488	9.27397	10.7304	8.79528	8.5693	8.00712	7.51369	8.74366	10.3618	9.97763	7.83802	8.22322	9.97638	9.85714	9.84889	8.30609	9.46469	10.1011	10.2808	10.9189	11.1266	11.5278	10.9768	8.72228	10.0072	8.1816	9.15573	8.29896	10.1482	9.22522	9.81965	10.0855	11.5046	10.2857
EPI_ISL_403935	6.06374	5.97288	5.77353	6.23785	6.14498	5.66654	5.65017	5.48781	4.60842	5.00975	4.7699	4.78103	5.42007	6.5713	9.06574	10.0922	9.41132	10.8678	8.93263	8.70666	8.14448	7.65104	8.88101	10.4992	10.115	7.97538	8.36058	10.1137	9.9945	9.98625	8.44344	9.60205	10.2385	10.4182	11.0562	11.264	11.6652	11.1141	8.85964	10.1446	8.31896	9.29309	8.43632	10.2856	9.36258	9.95701	10.2228	11.6419	10.4231
EPI_ISL_403933	6.08099	5.99013	5.79078	6.25509	6.16223	5.68379	5.66742	5.50506	4.62567	5.027	4.78715	4.79828	5.43732	6.58855	9.08299	10.1095	9.42857	10.885	8.94988	8.72391	8.16173	7.66829	8.89826	10.5164	10.1322	7.99263	8.37783	10.131	10.0117	10.0035	8.46069	9.6193	10.2557	10.4354	11.0735	11.2812	11.6824	11.1314	8.87689	10.1619	8.33621	9.31034	8.45357	10.3028	9.37983	9.97425	10.2401	11.6592	10.4403
EPI_ISL_403932	6.01862	5.92776	5.72841	6.19273	6.09986	5.62142	5.60505	5.44269	4.5633	4.96463	4.72478	4.73591	5.37495	6.52618	9.02062	10.0471	9.3662	10.8226	8.88751	8.66154	8.09936	7.60592	8.8359	10.4541	10.0699	7.93026	8.31546	10.0686	9.94938	9.94113	8.39833	9.55693	10.1934	10.3731	11.0111	11.2188	11.62	11.069	8.81452	10.0995	8.27384	9.24797	8.3912	10.2405	9.31746	9.91189	10.1777	11.5968	10.378
EPI_ISL_406030	4.93313	4.84227	4.64292	5.10724	5.01437	4.53593	4.51956	4.35721	3.47782	3.87914	3.6393	3.65042	4.28946	5.44069	7.93513	8.96163	8.28071	9.73716	7.80202	7.57605	7.01387	6.52043	7.75041	9.36858	8.98438	6.84477	7.22997	8.98313	8.86389	8.85564	7.31284	8.47144	9.10786	9.28759	9.92563	10.1334	10.5346	9.9835	7.72903	9.014	7.18835	8.16248	7.30571	9.15498	8.23197	8.8264	9.09224	10.5113	9.29246
EPI_ISL_408484	5.97513	5.88426	5.68491	6.14923	6.05637	5.57793	5.56155	5.3992	4.51981	4.92113	4.68129	4.69241	5.33146	6.48269	8.97713	10.0036	9.32271	10.7792	8.84402	8.61805	8.05587	7.56243	8.7924	10.4106	10.0264	7.88676	8.27197	10.0251	9.90589	9.89764	8.35483	9.51344	10.1499	10.3296	10.9676	11.1754	11.5766	11.0255	8.77103	10.056	8.23035	9.20447	8.34771	10.197	9.27397	9.86839	10.1342	11.5533	10.3345
EPI_ISL_416409	8.56305	8.47219	8.27284	8.73716	8.64429	8.16585	8.14948	7.98713	7.10774	7.50906	7.26922	7.28034	7.91939	9.07062	11.5651	12.5916	11.9106	13.3671	11.4319	11.206	10.6438	10.1504	11.3803	12.9985	12.6143	10.4747	10.8599	12.613	12.4938	12.4856	10.9428	12.1014	12.7378	12.9175	13.5556	13.7633	14.1645	13.6134	11.359	12.6439	10.8183	11.7924	10.9356	12.7849	11.8619	12.4563	12.7222	14.1412	12.9224
EPI_ISL_416338	8.59593	8.50506	8.30571	8.77003	8.67717	8.19873	8.18235	8.02	7.14061	7.54193	7.30209	7.31321	7.95226	9.10349	11.5979	12.6244	11.9435	13.4	11.4648	11.2388	10.6767	10.1832	11.4132	13.0314	12.6472	10.5076	10.8928	12.6459	12.5267	12.5184	10.9756	12.1342	12.7707	12.9504	13.5884	13.7962	14.1974	13.6463	11.3918	12.6768	10.8511	11.8253	10.9685	12.8178	11.8948	12.4892	12.755	14.1741	12.9553
EPI_ISL_416341	8.66379	8.57293	8.37358	8.8379	8.74503	8.26659	8.25022	8.08786	7.20847	7.6098	7.36995	7.38108	8.02012	9.17135	11.6658	12.6923	12.0114	13.4678	11.5327	11.3067	10.7445	10.2511	11.4811	13.0992	12.715	10.5754	10.9606	12.7138	12.5946	12.5863	11.0435	12.2021	12.8385	13.0182	13.6563	13.864	14.2652	13.7142	11.4597	12.7447	10.919	11.8931	11.0364	12.8856	11.9626	12.5571	12.8229	14.242	13.0231
EPI_ISL_416381	8.70566	8.6148	8.41545	8.87977	8.7869	8.30846	8.29209	8.12973	7.25034	7.65167	7.41182	7.42295	8.06199	9.21322	11.7077	12.7342	12.0532	13.5097	11.5746	11.3486	10.7864	10.293	11.5229	13.1411	12.7569	10.6173	11.0025	12.7557	12.6364	12.6282	11.0854	12.244	12.8804	13.0601	13.6982	13.9059	14.3071	13.756	11.5016	12.7865	10.9609	11.935	11.0782	12.9275	12.0045	12.5989	12.8648	14.2838	13.065
EPI_ISL_421247	7.55856	7.46769	7.26834	7.73266	7.6398	7.16135	7.14498	6.98263	6.10324	6.50456	6.26472	6.27584	6.91489	8.06612	10.5606	11.5871	10.9061	12.3626	10.4274	10.2015	9.6393	9.14586	10.3758	11.994	11.6098	9.47019	9.85539	11.6085	11.4893	11.4811	9.93826	11.0969	11.7333	11.913	12.5511	12.7588	13.16	12.6089	10.3545	11.6394	9.81377	10.7879	9.93113	11.7804	10.8574	11.4518	11.7177	13.1367	11.9179
EPI_ISL_416322	7.87702	7.78615	7.5868	8.05112	7.95826	7.47982	7.46344	7.30109	6.4217	6.82302	6.58318	6.5943	7.23335	8.38458	10.879	11.9055	11.2246	12.681	10.7459	10.5199	9.95776	9.46432	10.6943	12.3125	11.9283	9.78865	10.1739	11.927	11.8078	11.7995	10.2567	11.4153	12.0517	12.2315	12.8695	13.0772	13.4784	12.9274	10.6729	11.9579	10.1322	11.1064	10.2496	12.0989	11.1759	11.7703	12.0361	13.4552	12.2363
EPI_ISL_414941	8.35346	8.26259	8.06324	8.52756	8.4347	7.95626	7.93988	7.77753	6.89814	7.29946	7.05962	7.07074	7.70979	8.86102	11.3555	12.382	11.701	13.1575	11.2223	10.9964	10.4342	9.94076	11.1707	12.7889	12.4047	10.2651	10.6503	12.4034	12.2842	12.276	10.7332	11.8918	12.5282	12.7079	13.346	13.5537	13.9549	13.4038	11.1494	12.4343	10.6087	11.5828	10.726	12.5753	11.6523	12.2467	12.5126	13.9316	12.7128
EPI_ISL_414940	7.90826	7.8174	7.61805	8.08236	7.9895	7.51106	7.49469	7.33233	6.45294	6.85427	6.61442	6.62555	7.26459	8.41582	10.9103	11.9368	11.2558	12.7123	10.7772	10.5512	9.989	9.49556	10.7255	12.3437	11.9595	9.8199	10.2051	11.9583	11.839	11.8308	10.288	11.4466	12.083	12.2627	12.9008	13.1085	13.5097	12.9586	10.7042	11.9891	10.1635	11.1376	10.2808	12.1301	11.2071	11.8015	12.0674	13.4864	12.2676
EPI_ISL_414938	7.7859	7.69504	7.49569	7.96	7.86714	7.3887	7.37233	7.20997	6.33058	6.73191	6.49206	6.50319	7.14223	8.29346	10.7879	11.8144	11.1335	12.5899	10.6548	10.4288	9.86664	9.3732	10.6032	12.2213	11.8371	9.69754	10.0827	11.8359	11.7167	11.7084	10.1656	11.3242	11.9606	12.1404	12.7784	12.9861	13.3873	12.8363	10.5818	11.8668	10.0411	11.0152	10.1585	12.0077	11.0847	11.6792	11.945	13.3641	12.1452
EPI_ISL_414936	7.5858	7.49494	7.29559	7.75991	7.66704	7.1886	7.17223	7.00987	6.13048	6.53181	6.29196	6.30309	6.94213	8.09336	10.5878	11.6143	10.9334	12.3898	10.4547	10.2287	9.66654	9.1731	10.4031	12.0212	11.637	9.49744	9.88264	11.6358	11.5166	11.5083	9.9655	11.1241	11.7605	11.9403	12.5783	12.786	13.1872	12.6362	10.3817	11.6667	9.84102	10.8151	9.95838	11.8076	10.8846	11.4791	11.7449	13.164	11.9451
EPI_ISL_414937	7.90476	7.8139	7.61455	8.07887	7.986	7.50756	7.49119	7.32883	6.44944	6.85077	6.61092	6.62205	7.26109	8.41232	10.9068	11.9333	11.2523	12.7088	10.7737	10.5477	9.9855	9.49206	10.722	12.3402	11.956	9.8164	10.2016	11.9548	11.8355	11.8273	10.2845	11.4431	12.0795	12.2592	12.8973	13.105	13.5062	12.9551	10.7007	11.9856	10.16	11.1341	10.2773	12.1266	11.2036	11.798	12.0639	13.4829	12.2641
EPI_ISL_416316	8.08999	7.99913	7.79978	8.26409	8.17123	7.69279	7.67642	7.51406	6.63467	7.036	6.79615	6.80727	7.44632	8.59755	11.092	12.1185	11.4376	12.894	10.9589	10.7329	10.1707	9.67729	10.9073	12.5254	12.1412	10.0016	10.3868	12.14	12.0207	12.0125	10.4697	11.6283	12.2647	12.4444	13.0825	13.2902	13.6914	13.1404	10.8859	12.1709	10.3452	11.3193	10.4626	12.3118	11.3888	11.9833	12.2491	13.6682	12.4493
EPI_ISL_416403	8.89351	8.80265	8.6033	9.06762	8.97475	8.49631	8.47994	8.31759	7.4382	7.83952	7.59968	7.6108	8.24984	9.40107	11.8955	12.922	12.2411	13.6975	11.7624	11.5364	10.9743	10.4808	11.7108	13.329	12.9448	10.8051	11.1904	12.9435	12.8243	12.816	11.2732	12.4318	13.0682	13.248	13.886	14.0937	14.4949	13.9439	11.6894	12.9744	11.1487	12.1229	11.2661	13.1154	12.1924	12.7868	13.0526	14.4717	13.2528
EPI_ISL_413853	8.63917	8.54831	8.34896	8.81327	8.72041	8.24197	8.2256	8.06324	7.18385	7.58518	7.34533	7.35646	7.9955	9.14673	11.6412	12.6677	11.9868	13.4432	11.5081	11.2821	10.7199	10.2265	11.4564	13.0746	12.6904	10.5508	10.936	12.6892	12.5699	12.5617	11.0189	12.1775	12.8139	12.9936	13.6317	13.8394	14.2406	13.6895	11.4351	12.72	10.8944	11.8685	11.0117	12.861	11.938	12.5324	12.7983	14.2173	12.9985
EPI_ISL_416317	8.05824	7.96738	7.76803	8.23235	8.13948	7.66104	7.64467	7.48231	6.60292	7.00425	6.7644	6.77553	7.41457	8.5658	11.0602	12.0867	11.4058	12.8623	10.9271	10.7012	10.139	9.64554	10.8755	12.4937	12.1095	9.96988	10.3551	12.1082	11.989	11.9808	10.4379	11.5966	12.233	12.4127	13.0507	13.2585	13.6597	13.1086	10.8541	12.1391	10.3135	11.2876	10.4308	12.2801	11.3571	11.9515	12.2173	13.6364	12.4176
EPI_ISL_416326	7.97538	7.88451	7.68516	8.14948	8.05662	7.57818	7.5618	7.39945	6.52006	6.92138	6.68154	6.69266	7.33171	8.48294	10.9774	12.0039	11.323	12.7794	10.8443	10.6183	10.0561	9.56268	10.7927	12.4108	12.0266	9.88701	10.2722	12.0254	11.9061	11.8979	10.3551	11.5137	12.1501	12.3298	12.9679	13.1756	13.5768	13.0257	10.7713	12.0562	10.2306	11.2047	10.348	12.1972	11.2742	11.8686	12.1345	13.5536	12.3347
EPI_ISL_421237	7.14911	7.05824	6.85889	7.32321	7.23035	6.75191	6.73553	6.57318	5.69379	6.09511	5.85527	5.86639	6.50544	7.65667	10.1511	11.1776	10.4967	11.9531	10.018	9.79203	9.22985	8.73641	9.96638	11.5846	11.2003	9.06074	9.44594	11.1991	11.0799	11.0716	9.52881	10.6874	11.3238	11.5036	12.1416	12.3493	12.7505	12.1995	9.94501	11.23	9.40432	10.3785	9.52168	11.371	10.4479	11.0424	11.3082	12.7273	11.5084
EPI_ISL_421240	8.90426	8.8134	8.61405	9.07837	8.9855	8.50706	8.49069	8.32833	7.44894	7.85027	7.61042	7.62155	8.26059	9.41182	11.9063	12.9328	12.2518	13.7083	11.7732	11.5472	10.985	10.4916	11.7215	13.3397	12.9555	10.8159	11.2011	12.9543	12.835	12.8268	11.284	12.4426	13.079	13.2587	13.8968	14.1045	14.5057	13.9546	11.7002	12.9851	11.1595	12.1336	11.2768	13.1261	12.2031	12.7975	13.0634	14.4824	13.2636
EPI_ISL_413867	8.87814	8.78728	8.58793	9.05224	8.95938	8.48094	8.46457	8.30221	7.42282	7.82415	7.5843	7.59543	8.23447	9.3857	11.8801	12.9066	12.2257	13.6822	11.747	11.5211	10.9589	10.4654	11.6954	13.3136	12.9294	10.7898	11.175	12.9281	12.8089	12.8006	11.2578	12.4164	13.0529	13.2326	13.8706	14.0784	14.4796	13.9285	11.674	12.959	11.1334	12.1075	11.2507	13.1	12.177	12.7714	13.0372	14.4563	13.2375
EPI_ISL_412982	9.11424	9.02337	8.82402	9.28834	9.19548	8.71704	8.70066	8.53831	7.65892	8.06024	7.8204	7.83152	8.47057	9.6218	12.1162	13.1427	12.4618	13.9183	11.9831	11.7572	11.195	10.7015	11.9315	13.5497	13.1655	11.0259	11.4111	13.1642	13.045	13.0367	11.4939	12.6525	13.289	13.4687	14.1067	14.3145	14.7157	14.1646	11.9101	13.1951	11.3695	12.3436	11.4868	13.3361	12.4131	13.0075	13.2733	14.6924	13.4736
EPI_ISL_413854	8.23385	8.14298	7.94363	8.40795	8.31509	7.83665	7.82027	7.65792	6.77853	7.17985	6.94001	6.95113	7.59018	8.74141	11.2358	12.2623	11.5814	13.0379	11.1027	10.8768	10.3146	9.82115	11.0511	12.6693	12.2851	10.1455	10.5307	12.2838	12.1646	12.1564	10.6135	11.7722	12.4086	12.5883	13.2263	13.4341	13.8353	13.2842	11.0297	12.3147	10.4891	11.4632	10.6064	12.4557	11.5327	12.1271	12.393	13.812	12.5932
EPI_ISL_416339	8.72391	8.63305	8.4337	8.89801	8.80515	8.32671	8.31034	8.14798	7.26859	7.66992	7.43007	7.44119	8.08024	9.23147	11.7259	12.7524	12.0715	13.5279	11.5928	11.3668	10.8046	10.3112	11.5412	13.1594	12.7752	10.6355	11.0207	12.7739	12.6547	12.6464	11.1036	12.2622	12.8986	13.0784	13.7164	13.9241	14.3253	13.7743	11.5198	12.8048	10.9791	11.9533	11.0965	12.9458	12.0227	12.6172	12.883	14.3021	13.0832
EPI_ISL_416333	8.06137	7.9705	7.77115	8.23547	8.14261	7.66417	7.64779	7.48544	6.60605	7.00737	6.76753	6.77865	7.4177	8.56893	11.0634	12.0899	11.4089	12.8654	10.9303	10.7043	10.1421	9.64867	10.8786	12.4968	12.1126	9.973	10.3582	12.1114	11.9921	11.9839	10.4411	11.5997	12.2361	12.4158	13.0539	13.2616	13.6628	13.1117	10.8573	12.1422	10.3166	11.2907	10.4339	12.2832	11.3602	11.9546	12.2205	13.6395	12.4207
EPI_ISL_416372	8.35021	8.25934	8.05999	8.52431	8.43145	7.95301	7.93663	7.77428	6.89489	7.29621	7.05637	7.06749	7.70654	8.85777	11.3522	12.3787	11.6978	13.1542	11.2191	10.9931	10.4309	9.93751	11.1675	12.7857	12.4014	10.2618	10.647	12.4002	12.281	12.2727	10.7299	11.8885	12.5249	12.7047	13.3427	13.5504	13.9516	13.4006	11.1461	12.4311	10.6054	11.5796	10.7228	12.5721	11.649	12.2435	12.5093	13.9284	12.7095
EPI_ISL_421242	7.53306	7.44219	7.24284	7.70716	7.6143	7.13586	7.11949	6.95713	6.07774	6.47907	6.23922	6.25034	6.88939	8.04062	10.5351	11.5616	10.8806	12.3371	10.4019	10.176	9.6138	9.12036	10.3503	11.9685	11.5843	9.44469	9.8299	11.5831	11.4638	11.4556	9.91276	11.0714	11.7078	11.8875	12.5256	12.7333	13.1345	12.5834	10.329	11.6139	9.78828	10.7624	9.90564	11.7549	10.8319	11.4263	11.6922	13.1112	11.8924
EPI_ISL_416042	7.25847	7.1676	6.96825	7.43257	7.33971	6.86127	6.84489	6.68254	5.80315	6.20447	5.96463	5.97575	6.6148	7.76603	10.2605	11.287	10.606	12.0625	10.1274	9.90139	9.33921	8.84577	10.0757	11.6939	11.3097	9.1701	9.55531	11.3085	11.1892	11.181	9.63817	10.7968	11.4332	11.6129	12.251	12.4587	12.8599	12.3088	10.0544	11.3393	9.51369	10.4878	9.63105	11.4803	10.5573	11.1517	11.4176	12.8366	11.6178
EPI_ISL_413855	9.52806	9.4372	9.23785	9.70216	9.6093	9.13086	9.11449	8.95213	8.07274	8.47407	8.23422	8.24534	8.88439	10.0356	12.5301	13.5566	12.8756	14.3321	12.397	12.171	11.6088	11.1154	12.3453	13.9635	13.5793	11.4397	11.8249	13.5781	13.4588	13.4506	11.9078	13.0664	13.7028	13.8825	14.5206	14.7283	15.1295	14.5784	12.324	13.6089	11.7833	12.7574	11.9006	13.7499	12.8269	13.4213	13.6872	15.1062	13.8874
EPI_ISL_413862	8.53781	8.44694	8.24759	8.71191	8.61905	8.14061	8.12423	7.96188	7.08249	7.48381	7.24397	7.25509	7.89414	9.04537	11.5398	12.5663	11.8854	13.3418	11.4067	11.1807	10.6185	10.1251	11.3551	12.9733	12.5891	10.4494	10.8346	12.5878	12.4686	12.4603	10.9175	12.0761	12.7125	12.8923	13.5303	13.738	14.1392	13.5882	11.3337	12.6187	10.793	11.7672	10.9104	12.7597	11.8366	12.4311	12.6969	14.116	12.8971
EPI_ISL_411060	7.13423	7.04337	6.84402	7.30834	7.21547	6.73703	6.72066	6.55831	5.67892	6.08024	5.84039	5.85152	6.49056	7.64179	10.1362	11.1627	10.4818	11.9383	10.0031	9.77715	9.21497	8.72153	9.95151	11.5697	11.1855	9.04587	9.43107	11.1842	11.065	11.0567	9.51394	10.6725	11.309	11.4887	12.1267	12.3345	12.7357	12.1846	9.93013	11.2151	9.38945	10.3636	9.50681	11.3561	10.4331	11.0275	11.2933	12.7124	11.4936
EPI_ISL_408478	7.09561	7.00475	6.8054	7.26972	7.17685	6.69841	6.68204	6.51969	5.64029	6.04162	5.80177	5.8129	6.45194	7.60317	10.0976	11.1241	10.4432	11.8996	9.9645	9.73853	9.17635	8.68291	9.91289	11.5311	11.1469	9.00725	9.39245	11.1456	11.0264	11.0181	9.47532	10.6339	11.2703	11.4501	12.0881	12.2958	12.697	12.146	9.89151	11.1765	9.35083	10.325	9.46819	11.3175	10.3945	10.9889	11.2547	12.6738	11.4549
EPI_ISL_416473	7.56655	7.47569	7.27634	7.74066	7.64779	7.16935	7.15298	6.99063	6.11124	6.51256	6.27272	6.28384	6.92288	8.07412	10.5686	11.5951	10.9141	12.3706	10.4354	10.2095	9.64729	9.15386	10.3838	12.002	11.6178	9.47819	9.86339	11.6165	11.4973	11.4891	9.94626	11.1049	11.7413	11.921	12.5591	12.7668	13.168	12.6169	10.3625	11.6474	9.82177	10.7959	9.93913	11.7884	10.8654	11.4598	11.7257	13.1447	11.9259
EPI_ISL_421243	6.99975	6.90889	6.70954	7.17385	7.08099	6.60255	6.58618	6.42382	5.54443	5.94576	5.70591	5.71704	6.35608	7.50731	10.0017	11.0282	10.3473	11.8038	9.86864	9.64267	9.08049	8.58705	9.81702	11.4352	11.051	8.91139	9.29659	11.0497	10.9305	10.9223	9.37945	10.5381	11.1745	11.3542	11.9923	12.2	12.6012	12.0501	9.79565	11.0806	9.25497	10.2291	9.37233	11.2216	10.2986	10.893	11.1589	12.5779	11.3591
EPI_ISL_421241	8.32108	8.23022	8.03087	8.49519	8.40232	7.92388	7.90751	7.74516	6.86577	7.26709	7.02725	7.03837	7.67742	8.82865	11.3231	12.3496	11.6687	13.1251	11.19	10.964	10.4018	9.90839	11.1384	12.7565	12.3723	10.2327	10.6179	12.3711	12.2518	12.2436	10.7008	11.8594	12.4958	12.6755	13.3136	13.5213	13.9225	13.3715	11.117	12.4019	10.5763	11.5504	10.6937	12.5429	11.6199	12.2143	12.4802	13.8993	12.6804
EPI_ISL_413860	8.28621	8.19535	7.996	8.46032	8.36745	7.88901	7.87264	7.71029	6.8309	7.23222	6.99238	7.0035	7.64254	8.79378	11.2882	12.3147	11.6338	13.0902	11.1551	10.9291	10.367	9.87352	11.1035	12.7217	12.3375	10.1979	10.5831	12.3362	12.217	12.2087	10.6659	11.8245	12.4609	12.6407	13.2787	13.4864	13.8876	13.3366	11.0821	12.3671	10.5414	11.5156	10.6588	12.5081	11.5851	12.1795	12.4453	13.8644	12.6455
EPI_ISL_408480	6.63555	6.54468	6.34533	6.80965	6.71679	6.23835	6.22197	6.05962	5.18023	5.58155	5.34171	5.35283	5.99188	7.14311	9.63755	10.664	9.98313	11.4396	9.50444	9.27847	8.71629	8.22285	9.45282	11.071	10.6868	8.54718	8.93238	10.6855	10.5663	10.5581	9.01525	10.1739	10.8103	10.99	11.628	11.8358	12.237	11.6859	9.43145	10.7164	8.89076	9.86489	9.00812	10.8574	9.93438	10.5288	10.7947	12.2137	10.9949
EPI_ISL_416330	8.4357	8.34483	8.14548	8.6098	8.51694	8.0385	8.02212	7.85977	6.98038	7.3817	7.14186	7.15298	7.79203	8.94326	11.4377	12.4642	11.7833	13.2397	11.3046	11.0786	10.5164	10.023	11.253	12.8711	12.4869	10.3473	10.7325	12.4857	12.3665	12.3582	10.8154	11.974	12.6104	12.7902	13.4282	13.6359	14.0371	13.4861	11.2316	12.5166	10.6909	11.665	10.8083	12.6575	11.7345	12.329	12.5948	14.0139	12.795
EPI_ISL_421239	7.55831	7.46744	7.26809	7.73241	7.63955	7.1611	7.14473	6.98238	6.10299	6.50431	6.26447	6.27559	6.91464	8.06587	10.5603	11.5868	10.9059	12.3623	10.4272	10.2012	9.63905	9.14561	10.3756	11.9938	11.6095	9.46994	9.85514	11.6083	11.4891	11.4808	9.93801	11.0966	11.733	11.9128	12.5508	12.7585	13.1597	12.6087	10.3542	11.6392	9.81352	10.7877	9.93088	11.7802	10.8571	11.4516	11.7174	13.1365	11.9176
EPI_ISL_413518	8.16973	8.07887	7.87952	8.34383	8.25097	7.77253	7.75616	7.5938	6.71441	7.11574	6.87589	6.88701	7.52606	8.67729	11.1717	12.1982	11.5173	12.9738	11.0386	10.8126	10.2505	9.75703	10.987	12.6052	12.221	10.0814	10.4666	12.2197	12.1005	12.0922	10.5494	11.708	12.3445	12.5242	13.1622	13.37	13.7712	13.2201	10.9656	12.2506	10.4249	11.3991	10.5423	12.3916	11.4686	12.063	12.3288	13.7479	12.5291
EPI_ISL_413520	8.34946	8.25859	8.05924	8.52356	8.4307	7.95226	7.93588	7.77353	6.89414	7.29546	7.05562	7.06674	7.70579	8.85702	11.3515	12.378	11.697	13.1535	11.2183	10.9924	10.4302	9.93676	11.1667	12.7849	12.4007	10.2611	10.6463	12.3995	12.2802	12.272	10.7292	11.8878	12.5242	12.7039	13.342	13.5497	13.9509	13.3998	11.1454	12.4303	10.6047	11.5788	10.722	12.5713	11.6483	12.2427	12.5086	13.9276	12.7088
EPI_ISL_413521	8.28296	8.1921	7.99275	8.45707	8.3642	7.88576	7.86939	7.70704	6.82765	7.22897	6.98913	7.00025	7.6393	8.79053	11.285	12.3115	11.6305	13.087	11.1519	10.9259	10.3637	9.87027	11.1002	12.7184	12.3342	10.1946	10.5798	12.333	12.2137	12.2055	10.6627	11.8213	12.4577	12.6374	13.2755	13.4832	13.8844	13.3333	11.0789	12.3638	10.5382	11.5123	10.6555	12.5048	11.5818	12.1762	12.4421	13.8611	12.6423
EPI_ISL_413519	8.34508	8.25422	8.05487	8.51919	8.42632	7.94788	7.93151	7.76915	6.88976	7.29109	7.05124	7.06237	7.70141	8.85264	11.3471	12.3736	11.6927	13.1491	11.214	10.988	10.4258	9.93238	11.1624	12.7805	12.3963	10.2567	10.6419	12.3951	12.2758	12.2676	10.7248	11.8834	12.5198	12.6995	13.3376	13.5453	13.9465	13.3955	11.141	12.4259	10.6003	11.5744	10.7177	12.5669	11.6439	12.2383	12.5042	13.9233	12.7044
EPI_ISL_416402	9.87102	9.78015	9.5808	10.0451	9.95226	9.47382	9.45744	9.29509	8.4157	8.81702	8.57718	8.5883	9.22735	10.3786	12.873	13.8995	13.2186	14.675	12.7399	12.5139	11.9518	11.4583	12.6883	14.3065	13.9223	11.7827	12.1679	13.921	13.8018	13.7935	12.2507	13.4093	14.0457	14.2255	14.8635	15.0712	15.4724	14.9214	12.6669	13.9519	12.1262	13.1004	12.2436	14.0929	13.1699	13.7643	14.0301	15.4492	14.2303
EPI_ISL_421248	7.33008	7.23922	7.03987	7.50419	7.41132	6.93288	6.91651	6.75416	5.87477	6.27609	6.03625	6.04737	6.68641	7.83765	10.3321	11.3586	10.6777	12.1341	10.199	9.973	9.41082	8.91739	10.1474	11.7655	11.3813	9.24172	9.62692	11.3801	11.2608	11.2526	9.70979	10.8684	11.5048	11.6845	12.3226	12.5303	12.9315	12.3805	10.126	11.4109	9.5853	10.5594	9.70266	11.5519	10.6289	11.2233	11.4892	12.9083	11.6894
EPI_ISL_413856	8.68504	8.59418	8.39483	8.85914	8.76628	8.28784	8.27147	8.10911	7.22972	7.63105	7.3912	7.40232	8.04137	9.1926	11.687	12.7135	12.0326	13.4891	11.5539	11.328	10.7658	10.2723	11.5023	13.1205	12.7363	10.5967	10.9819	12.735	12.6158	12.6075	11.0647	12.2233	12.8598	13.0395	13.6775	13.8853	14.2865	13.7354	11.4809	12.7659	10.9403	11.9144	11.0576	12.9069	11.9839	12.5783	12.8441	14.2632	13.0444
EPI_ISL_416368	8.68016	8.5893	8.38995	8.85427	8.7614	8.28296	8.26659	8.10424	7.22485	7.62617	7.38633	7.39745	8.0365	9.18773	11.6822	12.7087	12.0277	13.4842	11.5491	11.3231	10.7609	10.2675	11.4974	13.1156	12.7314	10.5918	10.977	12.7302	12.6109	12.6027	11.0599	12.2185	12.8549	13.0346	13.6727	13.8804	14.2816	13.7305	11.4761	12.761	10.9354	11.9095	11.0527	12.902	11.979	12.5734	12.8393	14.2583	13.0395
EPI_ISL_416352	7.98063	7.88976	7.69041	8.15473	8.06187	7.58343	7.56705	7.4047	6.52531	6.92663	6.68679	6.69791	7.33696	8.48819	10.9826	12.0091	11.3282	12.7847	10.8495	10.6235	10.0614	9.56793	10.7979	12.4161	12.0319	9.89226	10.2775	12.0306	11.9114	11.9031	10.3603	11.5189	12.1554	12.3351	12.9731	13.1809	13.5821	13.031	10.7765	12.0615	10.2358	11.21	10.3532	12.2025	11.2795	11.8739	12.1397	13.5588	12.34
EPI_ISL_413858	7.9715	7.88064	7.68129	8.14561	8.05274	7.5743	7.55793	7.39558	6.51619	6.91751	6.67767	6.68879	7.32783	8.47907	10.9735	12	11.3191	12.7755	10.8404	10.6144	10.0522	9.55881	10.7888	12.4069	12.0227	9.88314	10.2683	12.0215	11.9023	11.894	10.3512	11.5098	12.1462	12.326	12.964	13.1717	13.5729	13.0219	10.7674	12.0524	10.2267	11.2008	10.3441	12.1934	11.2703	11.8648	12.1306	13.5497	12.3308
EPI_ISL_416378	7.76853	7.67767	7.47832	7.94263	7.84977	7.37133	7.35496	7.1926	6.31321	6.71454	6.47469	6.48581	7.12486	8.27609	10.7705	11.797	11.1161	12.5726	10.6374	10.4114	9.84927	9.35583	10.5858	12.204	11.8198	9.68016	10.0654	11.8185	11.6993	11.691	10.1482	11.3068	11.9433	12.123	12.761	12.9688	13.37	12.8189	10.5644	11.8494	10.0237	10.9979	10.1411	11.9904	11.0674	11.6618	11.9276	13.3467	12.1279
EPI_ISL_416323	7.44382	7.35296	7.15361	7.61792	7.52506	7.04662	7.03025	6.86789	5.9885	6.38983	6.14998	6.1611	6.80015	7.95138	10.4458	11.4723	10.7914	12.2478	10.3127	10.0867	9.52456	9.03112	10.2611	11.8793	11.4951	9.35546	9.74066	11.4938	11.3746	11.3663	9.82352	10.9821	11.6185	11.7983	12.4363	12.644	13.0452	12.4942	10.2397	11.5247	9.69904	10.6732	9.8164	11.6657	10.7427	11.3371	11.6029	13.022	11.8031
EPI_ISL_421249	7.09086	7	6.80065	7.26497	7.1721	6.69366	6.67729	6.51494	5.63555	6.03687	5.79703	5.80815	6.44719	7.59843	10.0929	11.1194	10.4384	11.8949	9.95976	9.73378	9.1716	8.67817	9.90814	11.5263	11.1421	9.0025	9.3877	11.1409	11.0216	11.0134	9.47057	10.6292	11.2656	11.4453	12.0834	12.2911	12.6923	12.1412	9.88676	11.1717	9.34608	10.3202	9.46344	11.3127	10.3897	10.9841	11.25	12.669	11.4502
EPI_ISL_421244	6.84777	6.75691	6.55756	7.02187	6.92901	6.45057	6.4342	6.27184	5.39245	5.79378	5.55393	5.56505	6.2041	7.35533	9.84977	10.8763	10.1954	11.6518	9.71666	9.49069	8.92851	8.43507	9.66504	11.2832	10.899	8.75941	9.14461	10.8978	10.7785	10.7703	9.22747	10.3861	11.0225	11.2022	11.8403	12.048	12.4492	11.8981	9.64367	10.9286	9.10299	10.0771	9.22035	11.0696	10.1466	10.741	11.0069	12.4259	11.2071
EPI_ISL_411926	6.78303	6.69216	6.49281	6.95713	6.86427	6.38583	6.36945	6.2071	5.32771	5.72903	5.48919	5.50031	6.13936	7.29059	9.78503	10.8115	10.1306	11.5871	9.65192	9.42595	8.86377	8.37033	9.6003	11.2185	10.8343	8.69466	9.07987	10.833	10.7138	10.7055	9.16273	10.3213	10.9578	11.1375	11.7755	11.9833	12.3845	11.8334	9.57893	10.8639	9.03825	10.0124	9.15561	11.0049	10.0819	10.6763	10.9421	12.3612	11.1424
EPI_ISL_406801	3.81252	3.72166	3.52231	3.98663	3.89376	3.41532	3.39895	3.2366	2.35721	2.75853	2.51869	2.52981	3.16885	4.32008	6.81452	7.84102	7.1601	8.61655	6.68141	6.45544	5.89326	5.39983	6.6298	8.24797	7.86377	5.72416	6.10936	7.86252	7.74328	7.73503	6.19223	7.35083	7.98725	8.16698	8.80502	9.01275	9.41395	8.86289	6.60842	7.89339	6.06774	7.04187	6.1851	8.03437	7.11136	7.70579	7.97163	9.3907	8.17185
EPI_ISL_402129	3.18098	3.09011	2.89076	3.35508	3.26222	2.78378	2.7674	2.60505	2.6038	3.00512	2.78103	2.98788	3.86739	5.01862	7.51306	8.53956	7.85864	9.31509	7.37995	7.15398	6.5918	6.09836	7.32833	8.94651	8.5623	6.4227	6.8079	8.56105	8.44182	8.43357	6.89076	8.04937	8.68579	8.86552	9.50356	9.71129	10.1125	9.56143	7.30696	8.59193	6.76628	7.74041	6.88364	8.73291	7.8099	8.40432	8.67017	10.0892	8.87039
EPI_ISL_412899	3.12011	3.02925	2.8299	3.29421	3.20135	2.72291	2.70654	2.54418	2.54293	2.94426	2.72016	2.92701	3.80652	4.95776	7.45219	8.47869	7.79778	9.25422	7.31909	7.09311	6.53093	6.0375	7.26747	8.88564	8.50144	6.36183	6.74703	8.50019	8.38095	8.3727	6.8299	7.9885	8.62492	8.80465	9.44269	9.65042	10.0516	9.50056	7.24609	8.53106	6.70541	7.67954	6.82277	8.67204	7.74903	8.34346	8.6093	10.0284	8.80952
EPI_ISL_402124	3.07887	2.988	2.78865	3.25297	3.1601	2.68166	2.66529	2.50294	2.50169	2.90301	2.67892	2.88576	3.76528	4.91651	7.41095	8.43745	7.75653	9.21297	7.27784	7.05187	6.48969	5.99625	7.22622	8.84439	8.46019	6.32058	6.70579	8.45894	8.33971	8.33146	6.78865	7.94726	8.58368	8.7634	9.40145	9.60917	10.0104	9.45932	7.20485	8.48981	6.66417	7.6383	6.78153	8.6308	7.70779	8.30221	8.56805	9.98713	8.76828
EPI_ISL_403929	3.15348	3.06262	2.86327	3.32758	3.23472	2.75628	2.73991	2.57755	2.5763	2.97763	2.75353	2.96038	3.8399	4.99113	7.48556	8.51206	7.83115	9.28759	7.35246	7.12648	6.5643	6.07087	7.30084	8.91901	8.53481	6.3952	6.7804	8.53356	8.41432	8.40607	6.86327	8.02187	8.65829	8.83802	9.47607	9.68379	10.085	9.53393	7.27947	8.56443	6.73878	7.71291	6.85614	8.70541	7.7824	8.37683	8.64267	10.0617	8.84289
EPI_ISL_402125	3.22847	3.13761	2.93826	3.40257	3.30971	2.83127	2.8149	2.65254	2.65129	3.05262	2.82852	3.03537	3.91489	5.06612	7.56055	8.58705	7.90614	9.36258	7.42745	7.20147	6.6393	6.14586	7.37583	8.994	8.6098	6.47019	6.85539	8.60855	8.48931	8.48106	6.93826	8.09686	8.73328	8.91301	9.55106	9.75878	10.16	9.60892	7.35446	8.63942	6.81377	7.7879	6.93113	8.7804	7.85739	8.45182	8.71766	10.1367	8.91789
EPI_ISL_406798	2.47094	2.38008	2.18073	2.64504	2.55218	2.12598	2.10961	1.94726	1.94601	2.34733	2.12323	2.33008	3.2096	4.36083	6.85527	7.88176	7.20085	8.65729	6.72216	6.49619	5.93401	5.44057	6.67054	8.28871	7.90451	5.7649	6.15011	7.90326	7.78403	7.77578	6.23297	7.39158	8.028	8.20772	8.84577	9.05349	9.45469	8.90364	6.64917	7.93413	6.10849	7.08261	6.22585	8.07512	7.15211	7.74653	8.01237	9.43145	8.2126
EPI_ISL_402123	3.43082	3.33996	3.14061	3.60492	3.51206	3.08586	3.06949	2.90714	2.90589	3.30721	3.08311	3.28996	4.16948	5.32071	7.81515	8.84164	8.16073	9.61717	7.68204	7.45607	6.89389	6.40045	7.63042	9.24859	8.86439	6.72478	7.10999	8.86314	8.74391	8.73566	7.19285	8.35146	8.98788	9.1676	9.80565	10.0134	10.4146	9.86352	7.60905	8.89401	7.06837	8.04249	7.18573	9.035	8.11199	8.70641	8.97225	10.3913	9.17248
[truncated: 159 more columns]
