# Supplementary material for: Inference of person-to-person transmission of COVID-19 reveals hidden super-spreading events during the early outbreak phase
Source: Nat Commun. 2020 Oct 6;11:5006. doi: 10.1038/s41467-020-18836-4 (PMC7538999; doi:10.1038/s41467-020-18836-4)
Supplement: Supplementary file 7 — Supplementary Data 4 [file 41467_2020_18836_MOESM7_ESM.xlsx]

## Sheet: Sheet1
Accession ID	Gender	Age
EPI_ISL_421224	Male	46
EPI_ISL_418442	Female	40
EPI_ISL_418441	Male	35
EPI_ISL_413520	unknown	unknown
EPI_ISL_413521	unknown	unknown
EPI_ISL_413518	unknown	unknown
EPI_ISL_413519	unknown	unknown
EPI_ISL_411952	Male	36
EPI_ISL_411953	Female	40
EPI_ISL_411957	unknown	unknown
EPI_ISL_411950	Female	31
EPI_ISL_418510	Female	35
EPI_ISL_418514	Female	33
EPI_ISL_418513	Male	37
EPI_ISL_418512	Female	38
EPI_ISL_418511	Male	36
EPI_ISL_418515	Male	34
EPI_ISL_418509	Female	25
EPI_ISL_406531	Male	77
EPI_ISL_418508	Male	46
EPI_ISL_406536	Male	57
EPI_ISL_406538	Male	25
EPI_ISL_406533	Female	73
EPI_ISL_406534	Male	57
EPI_ISL_406535	Female	57
EPI_ISL_418503	Female	33
EPI_ISL_418502	Female	41
EPI_ISL_418507	Male	31
EPI_ISL_418506	Female	34
EPI_ISL_418504	Male	33
EPI_ISL_406594	male	62
EPI_ISL_406593	male	66
EPI_ISL_411066	Male	65 years
EPI_ISL_411060	Female	73 years
EPI_ISL_402129	Male	40
EPI_ISL_402130	Male	56
EPI_ISL_402132	Female	49
EPI_ISL_402119	Female	49
EPI_ISL_402123	Male	65
EPI_ISL_402124	Female	49
EPI_ISL_402121	Male	32
EPI_ISL_402127	Male	32
EPI_ISL_402128	Female	52
EPI_ISL_402125	unknown	unknown
EPI_ISL_421243	Male	54
EPI_ISL_421244	Female	37
EPI_ISL_421241	Female	20
EPI_ISL_421242	Female	79
EPI_ISL_421240	Male	70
EPI_ISL_421238	Female	69
EPI_ISL_421239	Male	43
EPI_ISL_421236	Male	47
EPI_ISL_421237	Male	38
EPI_ISL_421234	Male	51
EPI_ISL_421235	Female	45
EPI_ISL_421233	Male	35
EPI_ISL_421230	Female	34
EPI_ISL_421231	Female	40
EPI_ISL_414941	Female	3 months
EPI_ISL_414940	Male	35
EPI_ISL_414936	Male	37
EPI_ISL_414938	Female	53
EPI_ISL_414937	Female	35
EPI_ISL_421228	Male	31
EPI_ISL_421225	Male	62
EPI_ISL_421226	Female	41
EPI_ISL_421261	Male	58
EPI_ISL_421262	Female	60
EPI_ISL_421260	Female	42
EPI_ISL_421258	Male	43
EPI_ISL_421259	Female	63
EPI_ISL_421256	Male	55
EPI_ISL_421257	Female	60
EPI_ISL_421254	Male	60
EPI_ISL_421252	Male	49
EPI_ISL_421253	Female	31
EPI_ISL_421250	Male	46
EPI_ISL_421251	Female	35
EPI_ISL_421249	Male	26
EPI_ISL_421247	Male	66
EPI_ISL_421248	Male	50
EPI_ISL_412966	unknown	unknown
EPI_ISL_412967	unknown	unknown
EPI_ISL_412981	Female	Unknown
EPI_ISL_412982	Male	unknown
EPI_ISL_416474	Male	30
EPI_ISL_416473	Male	53
EPI_ISL_416409	Male	32
EPI_ISL_416401	Female	65
EPI_ISL_416402	Female	61
EPI_ISL_416400	Female	33
EPI_ISL_416405	Male	64
EPI_ISL_416403	Female	66
EPI_ISL_416404	Female	35
EPI_ISL_416425	Male	4 months
EPI_ISL_403935	Female	63
EPI_ISL_403936	Male	68
EPI_ISL_403933	Femal	65
EPI_ISL_403934	Male	63
EPI_ISL_403937	Male	49
EPI_ISL_403928	Male	61
EPI_ISL_403929	Female	52
EPI_ISL_403932	Male	66
EPI_ISL_403930	Male	41
EPI_ISL_412898	Male	unknown
EPI_ISL_412899	Female	49
EPI_ISL_406030	male	66
EPI_ISL_404228	Male	47
EPI_ISL_404227	Male	46
EPI_ISL_407313	Male	32
EPI_ISL_406800	female	21
EPI_ISL_406801	male	39
EPI_ISL_415711	Female	25
EPI_ISL_415709	Male	36
EPI_ISL_418990	Female	38
EPI_ISL_416331	Female	51
EPI_ISL_416332	Male	42
EPI_ISL_416330	Male	40
EPI_ISL_418991	Male	62
EPI_ISL_416336	Female	72
EPI_ISL_416333	Female	27
EPI_ISL_416334	Male	81
EPI_ISL_416339	Male	24
EPI_ISL_416337	Male	49
EPI_ISL_416338	Male	29
EPI_ISL_416320	Male	65
EPI_ISL_416321	Male	37
EPI_ISL_416324	Male	56
EPI_ISL_416325	Male	76
EPI_ISL_416322	Male	81
EPI_ISL_416323	Male	24
EPI_ISL_416329	Female	42
EPI_ISL_416326	Male	55
EPI_ISL_416319	Female	62
EPI_ISL_416353	Female	37
EPI_ISL_416354	Male	70
EPI_ISL_416352	Female	53
EPI_ISL_416358	Male	33
EPI_ISL_416359	Male	57
EPI_ISL_416342	Female	67
EPI_ISL_416340	Female	63
EPI_ISL_416341	Female	54
EPI_ISL_416348	Male	54
EPI_ISL_416349	Male	41
EPI_ISL_416372	Male	65
EPI_ISL_416370	Female	67
EPI_ISL_416376	Female	71
EPI_ISL_416373	Female	64
EPI_ISL_416379	Male	39
EPI_ISL_416377	Male	25
EPI_ISL_416378	Male	35
EPI_ISL_416361	Male	51
EPI_ISL_416364	Male	59
EPI_ISL_416365	Male	31
EPI_ISL_416362	Female	39
EPI_ISL_416363	Male	38
EPI_ISL_416368	Female	28
EPI_ISL_416369	Male	60
EPI_ISL_416367	Female	41
EPI_ISL_416393	Male	65
EPI_ISL_416394	Female	80
EPI_ISL_416397	Male	66
EPI_ISL_416398	Male	66
EPI_ISL_416396	Female	38
EPI_ISL_416399	Male	64
EPI_ISL_416390	Male	63
EPI_ISL_416380	Female	58
EPI_ISL_416381	Female	36
EPI_ISL_416387	Female	34
EPI_ISL_416384	Female	64
EPI_ISL_416389	Male	30
EPI_ISL_406970	male	32
EPI_ISL_416317	Female	54
EPI_ISL_416318	Female	42
EPI_ISL_416316	Male	39
EPI_ISL_414510	unknown	unknown
EPI_ISL_416042	Male	31
EPI_ISL_416046	Male	34
EPI_ISL_416044	Male	32
EPI_ISL_416047	Male	71
EPI_ISL_408478	male	46
EPI_ISL_408479	female	50
EPI_ISL_408481	female	44
EPI_ISL_408480	male	56
EPI_ISL_408486	male	50
EPI_ISL_408484	male	35
EPI_ISL_406798	male	44
EPI_ISL_406716	unknown	unknown
EPI_ISL_406717	unknown	unknown
EPI_ISL_413860	Male	66
EPI_ISL_413861	Male	12
EPI_ISL_413862	Male	unknown
EPI_ISL_413863	Male	unknown
EPI_ISL_413864	Male	29
EPI_ISL_413855	unknown	unknown
EPI_ISL_413856	Male	74
EPI_ISL_413857	Female	47
EPI_ISL_413858	Male	79
EPI_ISL_413851	Male	30
EPI_ISL_413852	Female	79
EPI_ISL_413853	Male	54
EPI_ISL_413854	Female	30
EPI_ISL_413867	Male	48
EPI_ISL_411915	Female	56
EPI_ISL_411926	Female	52
EPI_ISL_411927	Female	57
EPI_ISL_410218	Male	45
EPI_ISL_406031	male	59
