# Supplementary material for: Inference of person-to-person transmission of COVID-19 reveals hidden super-spreading events during the early outbreak phase
Source: Nat Commun. 2020 Oct 6;11:5006. doi: 10.1038/s41467-020-18836-4 (PMC7538999; doi:10.1038/s41467-020-18836-4)
Supplement: Supplementary file 8 — Supplementary Data 5 [file 41467_2020_18836_MOESM8_ESM.xlsx]

## Sheet: Sheet1
ID		off.r			off.p			pi
	Burnin %	ESS	mean	95% CI	ESS	mean	95% CI	ESS	mean	95% CI
mcc	20	559.53	0.231633	0.1288926-0.3786924	556.457	0.843056	0.7642253-0.9055894	335.935	0.100753	0.06348851-0.14788809
1	20	409.687	0.334637	0.2139786-0.5067855	557.164	0.760085	0.6643312-0.8424390	374.175	0.891058	0.7490477-0.9922087
2	50	603.375	0.454022	0.2963467-0.6714743	728.366	0.706158	0.6111898-0.7922010	201.408	0.729692	0.5855460-0.8677259
3	20	284.157	0.379359	0.2336975-0.5932449	368.491	0.750096	0.6504859-0.8317544	204.136	0.426907	0.3159438-0.5498969
4	20	459.962	0.470458	0.2928059-0.7245123	589.74	0.70226	0.5950834-0.7962801	344.97	0.666475	0.5300323-0.8004439
5	30	713.896	0.425725	0.2771205-0.6331811	767.334	0.721654	0.6238069-0.8052993	212.488	0.660076	0.5123664-0.8208173
6	20	267.802	0.42055	0.2644706-0.6411600	334.933	0.720153	0.6165045-0.8106419	247.562	0.777605	0.6288238-0.9226652
7	20	361.114	0.337534	0.2137874-0.5074838	495.913	0.762922	0.6722571-0.8435029	307.45	0.677335	0.5340386-0.8304516
8	20	557.924	0.393478	0.2509850-0.5908156	456.404	0.737522	0.6406164-0.8209518	235.861	0.635828	0.4851977-0.7972480
9	20	415.096	0.346388	0.2176737-0.5245628	492.46	0.764266	0.6728499-0.8427818	426.397	0.497463	0.3777049-0.6235827
10	20	303.478	0.437502	0.2769970-0.6688911	359.732	0.713101	0.6079503-0.8041560	249.6	0.806831	0.6481802-0.9511535
After Removing 3 Patients	20	320.242	0.21195	0.1076862-0.3567279	325.633	0.857608	0.7774294-0.9203542	284.093	0.068156	0.04039758-0.10404565
